# Supplementary material for: Bis(μ-2,2′-bi-1H-imidazole-1,1′-di­acet­ato)bis­[diaqua­cobalt(II)] hexa­hydrate
Source: Acta Crystallogr Sect E Struct Rep Online. 2009 Apr 22;65(Pt 5):m543–4. doi: 10.1107/S1600536809013701 (PMC2977594; doi:10.1107/S1600536809013701)
Supplement: Supplementary file 1 [file e-65-0m543-sup1.cif]

##############################################################################
###                                                                        ###
###        Electronic paper (Acta Crystallographica Section E)             ###
###                                                                        ###
##############################################################################
#                                                                            #
# This CIF contains the data in a paper accepted for publication in Acta     #
# Crystallographica Section E. It conforms to the requirements of Notes      #
# for Authors for Section E, and has been peer reviewed under the auspices   #
# of the IUCr Commission on Journals.                                        #
#                                                                            #
# Full details of the Crystallographic Information File format               #
# are given in the paper "The Crystallographic Information File (CIF):       #
# a New Standard Archive File for Crystallography" by S. R. Hall, F. H.      #
# Allen and I. D. Brown [Acta Cryst. (1991), A47, 655-685].                  #
#                                                                            #
# The current version of the core CIF dictionary is obtainable from          #
# ftp://ftp.iucr.org/pub/cif_core.dic. The current version number is 2.4.    #
#                                                                            #
# Software is freely available for graphical display of the structure(s) in  #
# this CIF.  For information consult the CIF home page http://www.iucr.org/  #
# cif/home.html                                                              #
#                                                                            #
# This file may be used for bona fide research purposes within the           #
# scientific community so long as proper attribution is given to the journal # 
# article from which it was obtained.                                        #
#                                                                            #
##############################################################################
                                             
data_global
_audit_creation_method     'form.cif (version 2.0)'
_journal_data_validation_number     ?
_journal_date_recd_electronic     2009-03-31
_journal_date_accepted     2009-04-12
_journal_name_full     'Acta Crystallographica, Section E'
_journal_year     2009
_journal_volume     65
_journal_issue      5
_journal_page_first     m543
_journal_page_last     m544
_journal_paper_category     QM
_journal_coeditor_code     SJ2607
_publ_contact_author_name     'Hongze Liang'
_publ_contact_author_address
;
State Key Laboratory Base of Novel Functional Materials and Preparation Science
Faculty of Materials Science and Chemical Engineering
Ningbo University
Ningbo 315211
People's Republic of China
;
_publ_contact_author_email     lianghongze@nbu.edu.cn
_publ_contact_author_fax     '86 574 87600784'
_publ_contact_author_phone     '86 574 87600784'
_publ_section_title
;
Bis(\m-2,2'-bi-1<i>H</i>-imidazole-1,1'-diacetato)bis[diaquacobalt(II)]
hexahydrate
;
loop_
    _publ_author_name
    _publ_author_address
    'Tingting Zhang'
;
State Key Laboratory Base of Novel Functional Materials and Preparation Science
Faculty of Materials Science and Chemical Engineering
Ningbo University
Ningbo 315211
People's Republic of China
;
    'Tao Zhang'
;
State Key Laboratory Base of Novel Functional Materials and Preparation Science
Faculty of Materials Science and Chemical Engineering
Ningbo University
Ningbo 315211
People's Republic of China
;
    'Feng Xu'
;
State Key Laboratory Base of Novel Functional Materials and Preparation Science
Faculty of Materials Science and Chemical Engineering
Ningbo University
Ningbo 315211
People's Republic of China
;
    'Hongze Liang'
;
State Key Laboratory Base of Novel Functional Materials and Preparation Science
Faculty of Materials Science and Chemical Engineering
Ningbo University
Ningbo 315211
People's Republic of China
;
data_I
_audit_creation_method     SHELXL97
_chemical_name_systematic
;
Bis(\m-2,2'-bi-1<i>H</i>-imidazole-1,1'-diacetato)bis[diaquacobalt(II)]
hexahydrate
;
_chemical_name_common     ?
_chemical_formula_moiety     'C20 H24 Co2 N8 O12 , 6H2 O'
_chemical_formula_sum     'C20 H36 Co2 N8 O18'
_chemical_formula_iupac     '[Co2 (C10 H8 N4 O4)2 (H2 O)4] , 6H2 O'
_chemical_formula_weight     794.43
_chemical_melting_point     ?
_symmetry_cell_setting     monoclinic
_symmetry_space_group_name_H-M     'C 2/c'
_symmetry_space_group_name_Hall     '-C 2yc'
loop_
    _symmetry_equiv_pos_as_xyz
    'x, y, z'
    '-x, y, -z+1/2'
    'x+1/2, y+1/2, z'
    '-x+1/2, y+1/2, -z+1/2'
    '-x, -y, -z'
    'x, -y, z-1/2'
    '-x+1/2, -y+1/2, -z'
    'x+1/2, -y+1/2, z-1/2'
_cell_length_a     15.902(3)
_cell_length_b     14.202(3)
_cell_length_c     14.998(3)
_cell_angle_alpha     90.00
_cell_angle_beta     110.06(3)
_cell_angle_gamma     90.00
_cell_volume     3181.7(13)
_cell_formula_units_Z     4
_cell_measurement_reflns_used     15337
_cell_measurement_theta_min     3.09
_cell_measurement_theta_max     27.42
_cell_measurement_temperature     295(2)
_exptl_crystal_description     block
_exptl_crystal_colour     red
_exptl_crystal_size_max     0.500
_exptl_crystal_size_mid     0.420
_exptl_crystal_size_min     0.18
_exptl_crystal_density_diffrn     1.658
_exptl_crystal_density_meas     ?
_exptl_crystal_density_method     'not measured'
_exptl_crystal_F_000     1640
_exptl_absorpt_coefficient_mu     1.133
_exptl_absorpt_correction_type     multi-scan
_exptl_absorpt_process_details     '(ABSCOR; Higashi, 1995)'
_exptl_absorpt_correction_T_min     0.570
_exptl_absorpt_correction_T_max     0.813
_exptl_special_details
;
;
_diffrn_ambient_temperature     295(2)
_diffrn_radiation_type     MoK\a
_diffrn_radiation_wavelength     0.71073
_diffrn_radiation_source     'fine-focus sealed tube'
_diffrn_radiation_monochromator     graphite
_diffrn_measurement_device_type     'Rigaku R-AXIS RAPID'
_diffrn_measurement_method     \w
_diffrn_detector_area_resol_mean     ?
_diffrn_reflns_number     15337
_diffrn_reflns_av_R_equivalents     0.0292
_diffrn_reflns_av_sigmaI/netI     0.0231
_diffrn_reflns_theta_min     3.09
_diffrn_reflns_theta_max     27.42
_diffrn_reflns_theta_full     27.42
_diffrn_measured_fraction_theta_max     0.997
_diffrn_measured_fraction_theta_full     0.997
_diffrn_reflns_limit_h_min     -20
_diffrn_reflns_limit_h_max     19
_diffrn_reflns_limit_k_min     -18
_diffrn_reflns_limit_k_max     18
_diffrn_reflns_limit_l_min     -19
_diffrn_reflns_limit_l_max     19
_diffrn_standards_number     0
_diffrn_standards_interval_count     ?
_diffrn_standards_interval_time     ?
_diffrn_standards_decay_%     ?
_refine_special_details
;
Refinement of <i>F</i>^2^ against ALL reflections. The weighted <i>R</i>-factor
<i>wR</i> and goodness of fit <i>S</i> are based on <i>F</i>^2^, conventional
<i>R</i>-factors <i>R</i> are based on <i>F</i>, with <i>F</i> set to zero for
negative <i>F</i>^2^. The threshold expression of <i>F</i>^2^ >
\s(<i>F</i>^2^) is used only for calculating <i>R</i>-factors(gt) <i>etc</i>.
and is not relevant to the choice of reflections for refinement.
<i>R</i>-factors base. 0 d on <i>F</i>^2^ are statistically about twice as
large as those based on <i>F</i>, and <i>R</i>- factors based on ALL data will
be even larger.
;
_reflns_number_total     3625
_reflns_number_gt     3151
_reflns_threshold_expression     I>2\s(I)
_refine_ls_structure_factor_coef     Fsqd
_refine_ls_matrix_type     full
_refine_ls_R_factor_all     0.0332
_refine_ls_R_factor_gt     0.0266
_refine_ls_wR_factor_gt     0.0646
_refine_ls_wR_factor_ref     0.0739
_refine_ls_goodness_of_fit_ref     1.099
_refine_ls_restrained_S_all     1.099
_refine_ls_number_reflns     3625
_refine_ls_number_parameters     218
_refine_ls_number_restraints     0
_refine_ls_hydrogen_treatment     constr
_refine_ls_weighting_scheme     calc
_refine_ls_weighting_details
       'calc w = 1/[\s^2^(Fo^2^)+(0.0275P)^2^+4.2044P] where P=(Fo^2^+2Fc^2^)/3'
_atom_sites_solution_hydrogens     geom
_atom_sites_solution_primary     direct
_atom_sites_solution_secondary     difmap
_refine_ls_shift/su_max     0.002
_refine_ls_shift/su_mean     0.000
_refine_diff_density_max     0.405
_refine_diff_density_min     -0.286
_refine_ls_extinction_method     'SHELXL97 (Sheldrick, 2008)'
_refine_ls_extinction_coef     0.0061(3)
_refine_ls_extinction_expression
                                  'Fc^*^=kFc[1+0.001xFc^2^\l^3^/sin(2\q)]^-1/4^'
loop_
    _atom_type_symbol
    _atom_type_description
    _atom_type_scat_dispersion_real
    _atom_type_scat_dispersion_imag
    _atom_type_scat_source
    'C' 'C' 0.0033 0.0016
                         'International Tables Vol C Tables 4.2.6.8 and 6.1.1.4'
    'H' 'H' 0.0000 0.0000
                         'International Tables Vol C Tables 4.2.6.8 and 6.1.1.4'
    'N' 'N' 0.0061 0.0033
                         'International Tables Vol C Tables 4.2.6.8 and 6.1.1.4'
    'O' 'O' 0.0106 0.0060
                         'International Tables Vol C Tables 4.2.6.8 and 6.1.1.4'
    'Co' 'Co' 0.3494 0.9721
                         'International Tables Vol C Tables 4.2.6.8 and 6.1.1.4'
_computing_data_collection     'RAPID-AUTO (Rigaku, 1998)'
_computing_cell_refinement     'RAPID-AUTO (Rigaku, 1998)'
_computing_data_reduction     'CrystalStructure (Rigaku/MSC, 2004)'
_computing_structure_solution     'SHELXS97 (Sheldrick, 2008)'
_computing_structure_refinement     'SHELXL97 (Sheldrick, 2008)'
_computing_molecular_graphics     'SHELXTL (Sheldrick, 2008)'
_computing_publication_material     'SHELXL97 (Sheldrick, 2008)'
loop_
    _atom_site_type_symbol
    _atom_site_label
    _atom_site_fract_x
    _atom_site_fract_y
    _atom_site_fract_z
    _atom_site_U_iso_or_equiv
    _atom_site_adp_type
    _atom_site_calc_flag
    _atom_site_refinement_flags
    _atom_site_occupancy
    _atom_site_disorder_assembly
    _atom_site_disorder_group
    Co Co1 1.023692(15) 0.749865(14) 0.077182(15) 0.01916(9) Uani d . 1 . .
    N N1 0.91453(10) 0.82568(10) 0.29571(10) 0.0224(3) Uani d . 1 . .
    N N2 0.88351(10) 0.58280(10) 0.21753(10) 0.0243(3) Uani d . 1 . .
    N N3 0.88985(10) 0.91865(10) 0.17141(10) 0.0248(3) Uani d . 1 . .
    N N4 0.93715(9) 0.67422(10) 0.13078(9) 0.0209(3) Uani d . 1 . .
    O O2 0.89286(9) 0.98537(9) -0.05853(9) 0.0285(3) Uani d . 1 . .
    O O3 0.92283(9) 0.84716(9) 0.01511(9) 0.0323(3) Uani d . 1 . .
    O O4 1.11054(11) 0.82618(9) 0.02372(11) 0.0389(4) Uani d . 1 . .
    H H4D 1.1043 0.8825 0.0295 0.047 Uiso d . 1 . .
    H H4C 1.1409 0.8131 -0.0181 0.047 Uiso d . 1 . .
    O O5 0.96590(9) 0.67292(9) -0.05502(9) 0.0319(3) Uani d . 1 . .
    H H5D 1.0017 0.6536 -0.0797 0.038 Uiso d . 1 . .
    H H5C 0.9304 0.6160 -0.0524 0.038 Uiso d . 1 . .
    O O6 0.87182(9) 0.64981(8) 0.38539(9) 0.0280(3) Uani d . 1 . .
    O O7 0.87743(10) 0.50471(9) 0.44485(9) 0.0344(3) Uani d . 1 . .
    O O8 0.19082(11) 0.79054(12) 0.88353(11) 0.0472(4) Uani d . 1 . .
    H H8C 0.2507 0.7990 0.8941 0.057 Uiso d . 1 . .
    H H8D 0.1575 0.8073 0.8230 0.057 Uiso d . 1 . .
    O O9 0.10278(12) 0.61000(12) 0.88740(11) 0.0501(4) Uani d . 1 . .
    H H9D 0.1444 0.6586 0.8843 0.060 Uiso d . 1 . .
    H H9C 0.1196 0.5660 0.9336 0.060 Uiso d . 1 . .
    O O10 0.89665(17) 0.84232(17) 0.80245(13) 0.0832(7) Uani d . 1 . .
    H H10C 0.8954 0.8928 0.8449 0.100 Uiso d . 1 . .
    H H10D 0.9155 0.7956 0.8558 0.100 Uiso d . 1 . .
    C C1 0.95208(11) 0.87378(11) 0.24321(11) 0.0198(3) Uani d . 1 . .
    C C2 0.82375(12) 0.83991(14) 0.25327(13) 0.0301(4) Uani d . 1 . .
    H H2A 0.7800 0.8144 0.2743 0.036 Uiso calc R 1 . .
    C C6 0.95635(11) 0.62664(11) 0.21149(11) 0.0187(3) Uani d . 1 . .
    C C7 0.81313(12) 0.60473(14) 0.13716(14) 0.0324(4) Uani d . 1 . .
    H H7A 0.7541 0.5850 0.1218 0.039 Uiso calc R 1 . .
    C C3 0.80770(13) 0.89635(14) 0.17667(13) 0.0317(4) Uani d . 1 . .
    H H3A 0.7521 0.9161 0.1357 0.038 Uiso calc R 1 . .
    C C8 0.84668(12) 0.66100(13) 0.08439(13) 0.0282(4) Uani d . 1 . .
    H H8A 0.8137 0.6868 0.0258 0.034 Uiso calc R 1 . .
    C C4 0.90598(15) 0.98220(12) 0.10244(13) 0.0312(4) Uani d . 1 . .
    H H4B 0.9627 1.0140 0.1324 0.037 Uiso calc R 1 . .
    H H4A 0.8595 1.0298 0.0849 0.037 Uiso calc R 1 . .
    C C5 0.90808(11) 0.93378(12) 0.01265(12) 0.0221(3) Uani d . 1 . .
    C C9 0.88299(15) 0.51645(13) 0.29141(14) 0.0329(4) Uani d . 1 . .
    H H9A 0.9370 0.4786 0.3080 0.039 Uiso calc R 1 . .
    H H9B 0.8324 0.4743 0.2657 0.039 Uiso calc R 1 . .
    C C10 0.87762(11) 0.56101(12) 0.38158(12) 0.0240(3) Uani d . 1 . .
loop_
    _atom_site_aniso_label
    _atom_site_aniso_U_11
    _atom_site_aniso_U_22
    _atom_site_aniso_U_33
    _atom_site_aniso_U_12
    _atom_site_aniso_U_13
    _atom_site_aniso_U_23
    Co1 0.02548(14) 0.01487(13) 0.01840(13) 0.00047(8) 0.00914(9) 0.00001(8)
    N1 0.0240(7) 0.0230(7) 0.0228(7) 0.0021(6) 0.0112(6) 0.0027(6)
    N2 0.0274(7) 0.0254(7) 0.0227(7) -0.0072(6) 0.0119(6) -0.0030(6)
    N3 0.0320(8) 0.0233(7) 0.0214(7) 0.0078(6) 0.0119(6) 0.0055(6)
    N4 0.0218(7) 0.0216(7) 0.0185(6) -0.0003(5) 0.0058(5) 0.0003(5)
    O2 0.0384(7) 0.0241(6) 0.0231(6) -0.0005(5) 0.0105(5) 0.0048(5)
    O3 0.0421(8) 0.0207(6) 0.0303(7) 0.0092(5) 0.0076(6) 0.0011(5)
    O4 0.0662(10) 0.0198(6) 0.0475(8) -0.0039(6) 0.0412(8) -0.0004(6)
    O5 0.0413(8) 0.0264(7) 0.0284(7) -0.0011(6) 0.0125(6) -0.0068(5)
    O6 0.0312(7) 0.0204(6) 0.0337(7) -0.0046(5) 0.0129(6) -0.0023(5)
    O7 0.0513(9) 0.0243(6) 0.0302(7) -0.0067(6) 0.0173(6) 0.0013(5)
    O8 0.0448(9) 0.0605(10) 0.0420(8) 0.0034(8) 0.0223(7) 0.0040(8)
    O9 0.0700(11) 0.0437(9) 0.0418(9) 0.0050(8) 0.0260(8) 0.0003(7)
    O10 0.1034(17) 0.1029(17) 0.0366(10) 0.0215(14) 0.0152(11) -0.0105(10)
    C1 0.0246(9) 0.0172(7) 0.0190(7) 0.0025(6) 0.0091(6) 0.0002(6)
    C2 0.0239(9) 0.0388(10) 0.0316(9) 0.0046(8) 0.0145(7) 0.0050(8)
    C6 0.0215(8) 0.0153(7) 0.0199(7) -0.0008(6) 0.0080(7) -0.0015(6)
    C7 0.0213(8) 0.0408(11) 0.0335(10) -0.0072(8) 0.0075(7) -0.0082(8)
    C3 0.0264(9) 0.0390(10) 0.0295(9) 0.0116(8) 0.0091(8) 0.0044(8)
    C8 0.0229(8) 0.0342(10) 0.0237(8) 0.0009(7) 0.0032(7) -0.0017(7)
    C4 0.0508(12) 0.0193(8) 0.0260(9) 0.0080(8) 0.0163(8) 0.0070(7)
    C5 0.0207(8) 0.0219(8) 0.0228(8) 0.0022(6) 0.0062(6) 0.0021(7)
    C9 0.0479(12) 0.0218(8) 0.0364(10) -0.0103(8) 0.0241(9) -0.0018(8)
    C10 0.0236(8) 0.0228(8) 0.0269(8) -0.0067(7) 0.0103(7) -0.0019(7)
_geom_special_details
;
All e.s.d.'s (except the e.s.d. in the dihedral angle between two l.s. planes)
are estimated using the full covariance matrix. The cell e.s.d.'s are taken
into account individually in the estimation of e.s.d.'s in distances, angles
and torsion angles; correlations between e.s.d.'s in cell parameters are only
used when they are defined by crystal symmetry. An approximate (isotropic)
treatment of cell e.s.d.'s is used for estimating e.s.d.'s involving l.s.
planes.
;
loop_
    _geom_bond_atom_site_label_1
    _geom_bond_atom_site_label_2
    _geom_bond_site_symmetry_2
    _geom_bond_distance
    _geom_bond_publ_flag
    Co1 O3 . 2.0796(13) y
    Co1 N4 . 2.1103(14) y
    Co1 O6 2_755 2.1108(13) y
    Co1 N1 2_755 2.1153(15) y
    Co1 O4 . 2.1177(14) y
    Co1 O5 . 2.1727(14) y
    N1 C1 . 1.329(2) ?
    N1 C2 . 1.378(2) ?
    N1 Co1 2_755 2.1153(15) ?
    N2 C6 . 1.345(2) ?
    N2 C7 . 1.370(2) ?
    N2 C9 . 1.457(2) ?
    N3 C1 . 1.347(2) ?
    N3 C3 . 1.373(2) ?
    N3 C4 . 1.460(2) ?
    N4 C6 . 1.327(2) ?
    N4 C8 . 1.379(2) ?
    O2 C5 . 1.248(2) ?
    O3 C5 . 1.251(2) ?
    O4 H4D . 0.8143 ?
    O4 H4C . 0.9320 ?
    O5 H5D . 0.8252 ?
    O5 H5C . 0.9945 ?
    O6 C10 . 1.267(2) ?
    O6 Co1 2_755 2.1108(13) ?
    O7 C10 . 1.242(2) ?
    O8 H8C . 0.9180 ?
    O8 H8D . 0.9119 ?
    O9 H9D . 0.9684 ?
    O9 H9C . 0.9028 ?
    O10 H10C . 0.9636 ?
    O10 H10D . 1.0029 ?
    C1 C1 2_755 1.467(3) ?
    C2 C3 . 1.351(3) ?
    C2 H2A . 0.9300 ?
    C6 C6 2_755 1.470(3) ?
    C7 C8 . 1.356(3) ?
    C7 H7A . 0.9300 ?
    C3 H3A . 0.9300 ?
    C8 H8A . 0.9300 ?
    C4 C5 . 1.523(2) ?
    C4 H4B . 0.9700 ?
    C4 H4A . 0.9700 ?
    C9 C10 . 1.522(3) ?
    C9 H9A . 0.9700 ?
    C9 H9B . 0.9700 ?
loop_
    _geom_angle_atom_site_label_1
    _geom_angle_atom_site_label_2
    _geom_angle_atom_site_label_3
    _geom_angle_site_symmetry_1
    _geom_angle_site_symmetry_3
    _geom_angle
    _geom_angle_publ_flag
    O3 Co1 N4 . . 90.29(6) y
    O3 Co1 O6 . 2_755 169.21(5) y
    N4 Co1 O6 . 2_755 96.47(5) y
    O3 Co1 N1 . 2_755 96.53(6) y
    N4 Co1 N1 . 2_755 94.46(6) y
    O6 Co1 N1 2_755 2_755 91.32(6) y
    O3 Co1 O4 . . 89.63(6) ?
    N4 Co1 O4 . . 179.80(5) ?
    O6 Co1 O4 2_755 . 83.63(6) ?
    N1 Co1 O4 2_755 . 85.36(6) ?
    O3 Co1 O5 . . 84.59(6) ?
    N4 Co1 O5 . . 87.97(5) ?
    O6 Co1 O5 2_755 . 87.26(6) ?
    N1 Co1 O5 2_755 . 177.31(5) ?
    O4 Co1 O5 . . 92.21(6) y
    C1 N1 C2 . . 105.27(14) ?
    C1 N1 Co1 . 2_755 129.17(12) ?
    C2 N1 Co1 . 2_755 125.45(12) ?
    C6 N2 C7 . . 107.33(15) ?
    C6 N2 C9 . . 125.47(16) ?
    C7 N2 C9 . . 126.89(16) ?
    C1 N3 C3 . . 107.32(14) ?
    C1 N3 C4 . . 126.82(16) ?
    C3 N3 C4 . . 125.82(16) ?
    C6 N4 C8 . . 105.35(14) ?
    C6 N4 Co1 . . 129.08(11) ?
    C8 N4 Co1 . . 125.51(11) ?
    C5 O3 Co1 . . 140.80(12) ?
    Co1 O4 H4D . . 110.1 ?
    Co1 O4 H4C . . 135.1 ?
    H4D O4 H4C . . 112.2 ?
    Co1 O5 H5D . . 115.8 ?
    Co1 O5 H5C . . 116.2 ?
    H5D O5 H5C . . 103.6 ?
    C10 O6 Co1 . 2_755 128.25(12) ?
    H8C O8 H8D . . 110.6 ?
    H9D O9 H9C . . 120.2 ?
    H10C O10 H10D . . 91.9 ?
    N1 C1 N3 . . 111.15(15) ?
    N1 C1 C1 . 2_755 125.05(16) ?
    N3 C1 C1 . 2_755 123.68(16) ?
    C3 C2 N1 . . 110.01(16) ?
    C3 C2 H2A . . 125.0 ?
    N1 C2 H2A . . 125.0 ?
    N4 C6 N2 . . 111.28(14) ?
    N4 C6 C6 . 2_755 125.21(15) ?
    N2 C6 C6 . 2_755 123.35(16) ?
    C8 C7 N2 . . 106.34(16) ?
    C8 C7 H7A . . 126.8 ?
    N2 C7 H7A . . 126.8 ?
    C2 C3 N3 . . 106.24(16) ?
    C2 C3 H3A . . 126.9 ?
    N3 C3 H3A . . 126.9 ?
    C7 C8 N4 . . 109.68(16) ?
    C7 C8 H8A . . 125.2 ?
    N4 C8 H8A . . 125.2 ?
    N3 C4 C5 . . 114.20(15) ?
    N3 C4 H4B . . 108.7 ?
    C5 C4 H4B . . 108.7 ?
    N3 C4 H4A . . 108.7 ?
    C5 C4 H4A . . 108.7 ?
    H4B C4 H4A . . 107.6 ?
    O2 C5 O3 . . 125.60(16) ?
    O2 C5 C4 . . 115.77(15) ?
    O3 C5 C4 . . 118.62(15) ?
    N2 C9 C10 . . 115.06(15) ?
    N2 C9 H9A . . 108.5 ?
    C10 C9 H9A . . 108.5 ?
    N2 C9 H9B . . 108.5 ?
    C10 C9 H9B . . 108.5 ?
    H9A C9 H9B . . 107.5 ?
    O7 C10 O6 . . 125.95(17) ?
    O7 C10 C9 . . 115.27(15) ?
    O6 C10 C9 . . 118.76(15) ?
loop_
    _geom_hbond_atom_site_label_D
    _geom_hbond_atom_site_label_H
    _geom_hbond_atom_site_label_A
    _geom_hbond_site_symmetry_A
    _geom_hbond_distance_DH
    _geom_hbond_distance_HA
    _geom_hbond_distance_DA
    _geom_hbond_angle_DHA
    _geom_hbond_publ_flag
    O4 H4D O2 5_775 0.81 1.92 2.7309(19) 171 y
    O4 H4C O8 1_654 0.93 1.93 2.855(2) 173 y
    O5 H5D O9 1_654 0.83 1.94 2.752(2) 169 y
    O5 H5C O7 6_565 0.99 1.90 2.888(2) 170 y
    O8 H8C O6 8_466 0.92 2.10 2.991(2) 162 y
    O8 H8D O10 2_656 0.91 1.85 2.756(3) 173 y
    O9 H9D O8 1_555 0.97 2.02 2.931(3) 157 y
    O9 H9C O7 2_656 0.90 2.01 2.850(2) 155 y
    O10 H10C O2 1_556 0.96 1.97 2.927(3) 174 y
    O10 H10C O3 1_556 0.96 2.52 3.072(2) 116 y
    O10 H10D O5 1_556 1.00 2.18 3.155(3) 165 y
    O10 H10D O3 1_556 1.00 2.46 3.072(2) 119 y
