# Supplementary material for: Bis(μ-2,2′-bi-1H-imidazole-1,1′-di­acet­ato)bis­[diaqua­cobalt(II)] hexa­hydrate
Source: Acta Crystallogr Sect E Struct Rep Online. 2009 Apr 22;65(Pt 5):m543–4. doi: 10.1107/S1600536809013701 (PMC2977594; doi:10.1107/S1600536809013701)
Supplement: Supplementary file 2 [file e-65-0m543-Isup2.hkl]

# 
# h,k,l, Fc-squared, Fo-squared, sigma(Fo-squared) and status flag 
# 
data_I
_shelx_title ' tref in C2/c' 
_shelx_refln_list_code          4 
_shelx_F_calc_maximum      342.54 
_exptl_crystal_F_000      1640.00 
_reflns_d_resolution_high  0.7718 
 
loop_ 
 _symmetry_equiv_pos_as_xyz 
 'x, y, z' 
 '-x, y, -z+1/2' 
 'x+1/2, y+1/2, z' 
 '-x+1/2, y+1/2, -z+1/2' 
 '-x, -y, -z' 
 'x, -y, z-1/2' 
 '-x+1/2, -y+1/2, -z' 
 'x+1/2, -y+1/2, z-1/2' 
 
_cell_length_a    15.9024 
_cell_length_b    14.2022 
_cell_length_c    14.9984 
_cell_angle_alpha  90.000 
_cell_angle_beta  110.056 
_cell_angle_gamma  90.000 
 
_shelx_F_squared_multiplier     1.000 
 
loop_ 
 _refln_index_h 
 _refln_index_k 
 _refln_index_l 
 _refln_F_squared_calc 
 _refln_F_squared_meas 
 _refln_F_squared_sigma 
 _refln_observed_status 
   4   0   0   117331.75    83709.59   4562.76 o 
   6   0   0     5368.74     5252.27    139.27 o 
   8   0   0     6227.71     5573.11     68.50 o 
  10   0   0    10587.43    10732.18    152.62 o 
  12   0   0     4688.88     4653.84     88.41 o 
  14   0   0    10695.43    10803.64    216.14 o 
  16   0   0      172.95      226.58     23.39 o 
  18   0   0     1138.94     1161.63     52.20 o 
   3   1   0      725.14      729.58     13.38 o 
   5   1   0     1298.01     1374.84     40.23 o 
   7   1   0    14449.24    14676.56    194.43 o 
   9   1   0       11.38       25.70      9.90 o 
  11   1   0     7737.31     8104.66     92.20 o 
  13   1   0      715.23      692.50     20.65 o 
  15   1   0      761.73      765.24     26.83 o 
  17   1   0      558.20      483.72     30.18 o 
  19   1   0       53.50       36.40     20.10 o 
   2   2   0    28350.48    30872.27    455.46 o 
   4   2   0    95818.05    94196.21   2576.34 o 
   6   2   0    27682.03    26074.57    491.73 o 
   8   2   0     4407.81     5059.44     86.32 o 
  10   2   0     1852.03     2019.02     32.77 o 
  12   2   0       79.61       84.10     10.88 o 
  14   2   0       16.20       14.43      8.71 o 
  16   2   0     1802.81     1811.62     41.25 o 
  18   2   0     2601.26     2794.74     66.93 o 
   1   3   0      366.57      333.30      5.60 o 
   3   3   0    15379.11    15433.49    126.53 o 
   5   3   0     2610.90     2449.40     28.18 o 
   7   3   0     1771.63     1978.11     46.22 o 
   9   3   0      966.47     1023.41     23.06 o 
  11   3   0     2317.84     2223.96     38.57 o 
  13   3   0       23.43       26.87     15.49 o 
  15   3   0      108.27      162.95     12.32 o 
  17   3   0      158.27      123.39     18.02 o 
  19   3   0      193.05      227.91     23.23 o 
   0   4   0     4894.34     5395.80     60.79 o 
   2   4   0    10579.41     9972.21     77.19 o 
   4   4   0    22013.74    22788.42    217.05 o 
   6   4   0    10958.19    10345.34    103.83 o 
   8   4   0    11102.38    11332.34    113.63 o 
  10   4   0     1085.51     1173.42     21.15 o 
  12   4   0      100.67      121.21     11.39 o 
  14   4   0      567.46      614.89     28.87 o 
  16   4   0     2038.55     2146.10     41.68 o 
  18   4   0      883.43      935.13     40.13 o 
   1   5   0     2602.43     2640.11     26.70 o 
   3   5   0     6800.19     7252.42     61.48 o 
   5   5   0     2174.34     2266.34     22.80 o 
   7   5   0      693.95      706.93     14.57 o 
   9   5   0     1446.89     1430.07     21.04 o 
  11   5   0     2508.03     2375.19     49.69 o 
  13   5   0      110.86       98.19     11.48 o 
  15   5   0      158.46      123.02     13.84 o 
  17   5   0        0.12       -7.01     10.11 o 
   0   6   0     9482.68    11462.05    158.34 o 
   2   6   0     2021.66     1517.30     17.86 o 
   4   6   0    47361.83    47235.80    592.48 o 
   6   6   0    15068.29    15605.76    172.64 o 
   8   6   0     1658.80     1933.18     28.92 o 
  10   6   0     1056.49     1007.54     27.21 o 
  12   6   0      568.63      623.83     25.79 o 
  14   6   0     1940.25     1966.09     40.20 o 
  16   6   0      571.61      656.56     30.29 o 
  18   6   0     1072.52     1131.96     39.19 o 
   1   7   0       83.61       57.53      4.92 o 
   3   7   0     1680.63     1715.56     22.10 o 
   5   7   0     1166.16     1108.08     17.44 o 
   7   7   0     1597.85     1436.62     28.27 o 
   9   7   0       15.37       14.50      5.62 o 
  11   7   0      508.98      513.25     15.68 o 
  13   7   0      171.30      177.20     15.92 o 
  15   7   0       18.11       20.87     11.00 o 
  17   7   0       99.38       97.96     16.26 o 
   0   8   0    16614.34    16609.84    242.36 o 
   2   8   0    17799.63    17107.96    172.20 o 
   4   8   0    10835.89    11264.40    110.09 o 
   6   8   0     6075.04     6695.34     70.84 o 
   8   8   0     1187.21     1069.19     23.79 o 
  10   8   0       17.69       35.88      8.18 o 
  12   8   0     1613.25     1582.63     33.66 o 
  14   8   0     1263.88     1254.50     33.95 o 
  16   8   0      598.22      654.50     50.92 o 
   1   9   0      497.36      541.01     12.94 o 
   3   9   0      674.21      714.84     15.10 o 
   5   9   0     4794.64     4655.49     61.40 o 
   7   9   0      439.01      511.87     16.86 o 
   9   9   0     1001.07      931.60     24.64 o 
  11   9   0     2102.10     2217.45     44.41 o 
  13   9   0       61.31       62.22     12.84 o 
  15   9   0      303.00      233.07     36.60 o 
   0  10   0     8918.76     9608.64    141.83 o 
   2  10   0    18877.48    18647.35    212.94 o 
   4  10   0     8189.12     7660.72     86.55 o 
   6  10   0     3244.60     2769.66     55.00 o 
   8  10   0      782.87      805.14     25.36 o 
  10  10   0     1031.20     1013.94     32.08 o 
  12  10   0       24.69       30.19     12.04 o 
  14  10   0        4.33       -5.56      9.13 o 
  16  10   0     1592.17     1534.37     77.22 o 
   1  11   0       53.19       76.59      8.39 o 
   3  11   0      445.08      458.12     14.89 o 
   5  11   0      448.22      387.67     14.87 o 
   7  11   0       89.24       85.23     10.96 o 
   9  11   0      908.40      872.48     48.47 o 
  11  11   0      223.75      194.01     29.99 o 
  13  11   0       12.52       12.62      8.62 o 
  15  11   0       69.44       45.88     26.95 o 
   0  12   0    38412.33    38007.13    792.30 o 
   2  12   0    11554.44    11287.22    131.53 o 
   4  12   0       91.04       80.05     10.10 o 
   6  12   0      390.67      407.97     17.11 o 
   8  12   0     3811.81     3614.70     55.84 o 
  10  12   0      873.86      891.08     38.28 o 
  12  12   0        3.73       18.02     10.41 o 
  14  12   0      703.84      555.02    383.45 o 
   1  13   0       62.65       49.75     11.70 o 
   3  13   0      312.78      302.93     16.67 o 
   5  13   0       72.18       52.77      9.76 o 
   7  13   0     1563.03     1488.86     34.95 o 
   9  13   0      129.29      134.61     15.00 o 
  11  13   0     1091.76     1111.04     34.35 o 
  13  13   0       70.69       78.10     24.62 o 
   0  14   0     5055.60     5316.37    155.46 o 
   2  14   0     5814.65     5901.76     92.31 o 
   4  14   0     7889.96     7716.53    105.41 o 
   6  14   0     2376.69     2417.76     52.96 o 
   8  14   0       63.95       45.22     11.52 o 
  10  14   0        0.27       12.91     12.74 o 
  12  14   0        4.80      -15.66     16.71 o 
   1  15   0        0.66        7.81      9.84 o 
   3  15   0      325.43      277.34     19.16 o 
   5  15   0      264.10      270.62     19.07 o 
   7  15   0       64.03       55.82     11.76 o 
   9  15   0      387.64      419.95     28.74 o 
  11  15   0        8.08       16.11     17.24 o 
   0  16   0     4419.17     4415.07    205.25 o 
   2  16   0     6863.00     6978.60    182.91 o 
   4  16   0     3335.80     3385.71    101.13 o 
   6  16   0      263.99      238.16     31.99 o 
   8  16   0      363.72      412.77     36.10 o 
   1  17   0      159.35      136.54     17.11 o 
   3  17   0       87.59       98.21     19.24 o 
   5  17   0       55.35       40.88     14.95 o 
   7  17   0       44.66       44.24     20.51 o 
   0  18   0      729.87      783.56     64.56 o 
   2  18   0     2071.93     2124.71     60.36 o 
   4  18   0     1910.38     1982.25    114.99 o 
 -19   1   1     1220.67     1233.20     82.57 o 
 -17   1   1     1169.49     1287.50     37.81 o 
 -15   1   1     1792.14     1780.18     34.84 o 
 -13   1   1     7239.15     6938.72     95.31 o 
 -11   1   1    21282.07    20613.21    260.93 o 
  -9   1   1    17817.98    16751.58    297.06 o 
  -7   1   1      540.61      484.48     33.25 o 
  -5   1   1     1812.60     1716.50     50.42 o 
  -3   1   1      152.74      166.96      9.84 o 
   3   1   1     2481.38     2324.78     29.53 o 
   5   1   1      635.69      569.06      9.47 o 
   7   1   1     3286.94     2800.53     32.99 o 
   9   1   1     8794.85     8157.70     89.62 o 
  11   1   1     9949.21    10159.17    135.36 o 
  13   1   1     1083.59     1057.07     26.87 o 
  15   1   1      306.14      328.15     18.93 o 
  17   1   1      597.58      701.06     34.41 o 
 -18   2   1        5.63        2.33      8.54 o 
 -16   2   1      173.50      161.35     18.49 o 
 -14   2   1       68.64       34.29      8.09 o 
 -12   2   1     1874.55     1963.41     43.42 o 
 -10   2   1     1068.80     1108.34     21.85 o 
  -8   2   1    16850.96    16897.98    332.67 o 
  -6   2   1    16279.71    16692.62    213.36 o 
  -4   2   1    13659.72    13383.31    168.24 o 
  -2   2   1     5560.08     6058.14     41.63 o 
   0   2   1      987.43     1180.11     14.50 o 
   2   2   1     2612.95     2818.56     19.50 o 
   4   2   1        6.22       21.98      5.51 o 
   6   2   1     6758.11     6997.07    133.22 o 
   8   2   1     1340.34     1340.94     26.65 o 
  10   2   1      279.80      329.66     16.24 o 
  12   2   1      548.74      505.06     27.50 o 
  14   2   1      129.03      157.07     13.70 o 
  16   2   1      559.67      552.29     36.33 o 
  18   2   1      101.46       85.83     16.08 o 
 -19   3   1      132.14      215.01     25.06 o 
 -17   3   1     3797.92     3895.78     72.23 o 
 -15   3   1     4040.42     4137.74     72.66 o 
 -13   3   1     1690.82     1791.09     34.67 o 
 -11   3   1     6622.58     6495.44    130.41 o 
  -9   3   1     2090.28     1936.17     35.30 o 
  -7   3   1     9340.39     8926.87     82.97 o 
  -5   3   1     5835.75     5959.32     50.88 o 
  -3   3   1    11744.69    12057.02     98.49 o 
  -1   3   1    25892.00    25829.78    270.19 o 
   1   3   1     3360.57     3070.04     20.46 o 
   3   3   1    55402.78    58431.77   1263.05 o 
   5   3   1    23689.26    23309.12    226.84 o 
   7   3   1    19894.30    18713.35    395.80 o 
   9   3   1     2303.86     2099.19     41.31 o 
  11   3   1     7402.47     7561.84    104.99 o 
  13   3   1    14739.43    14592.50    221.51 o 
  15   3   1      277.92      260.69     21.92 o 
  17   3   1      173.95      178.53     19.49 o 
 -18   4   1      111.27      105.20     23.57 o 
 -16   4   1       95.86      118.03     12.59 o 
 -14   4   1      174.39      169.89     13.82 o 
 -12   4   1      978.76     1068.34     28.32 o 
 -10   4   1      136.47      122.42     10.78 o 
  -8   4   1     1401.62     1507.04     19.19 o 
  -6   4   1      357.96      282.14      8.04 o 
  -4   4   1     1987.54     2142.37     20.78 o 
  -2   4   1    30191.67    30683.05    368.72 o 
   0   4   1      252.85      285.47      7.90 o 
   2   4   1    36793.81    38723.08    590.92 o 
   4   4   1     1976.18     2157.39     19.79 o 
   6   4   1       65.25       63.02      4.22 o 
   8   4   1        1.75       -0.71      4.33 o 
  10   4   1      392.79      406.12     14.34 o 
  12   4   1      822.80      756.99     24.22 o 
  14   4   1       89.18       73.82     12.12 o 
  16   4   1      105.55       86.29     16.59 o 
  18   4   1      159.88      141.36     20.98 o 
 -17   5   1     2176.83     2221.07     46.49 o 
 -15   5   1     4598.03     4962.26     90.49 o 
 -13   5   1     4129.64     4182.51     70.36 o 
 -11   5   1     1611.32     1568.58     44.01 o 
  -9   5   1      345.37      253.26     11.59 o 
  -7   5   1    16862.16    17439.30    217.02 o 
  -5   5   1    22792.54    23581.91    243.73 o 
  -3   5   1      271.90      316.46     16.87 o 
  -1   5   1      565.74      594.50      9.77 o 
   1   5   1     3819.82     3506.54     34.17 o 
   3   5   1    13428.96    13268.19    111.36 o 
   5   5   1    16205.73    15480.79    160.14 o 
   7   5   1    55593.26    57774.01    820.32 o 
   9   5   1    31242.15    31751.82    427.60 o 
  11   5   1     2460.15     2231.34     37.31 o 
  13   5   1      180.30      211.61     15.96 o 
  15   5   1      370.03      373.35     22.06 o 
  17   5   1      227.27      164.41     27.38 o 
 -18   6   1      190.92      211.16     20.58 o 
 -16   6   1      529.39      536.45     29.54 o 
 -14   6   1      178.41      167.00     15.06 o 
 -12   6   1      292.39      306.55     14.83 o 
 -10   6   1        7.11        7.36      5.45 o 
  -8   6   1        0.81        9.45      5.62 o 
  -6   6   1     1237.63     1400.54     17.66 o 
  -4   6   1      593.66      525.70     17.65 o 
  -2   6   1        0.71       27.56      6.55 o 
   0   6   1     2178.68     2058.44     21.69 o 
   2   6   1     1465.74     1690.63     21.42 o 
   4   6   1        5.40       35.99      3.99 o 
   6   6   1      439.87      463.44     19.56 o 
   8   6   1      117.29       99.98      6.44 o 
  10   6   1      304.98      278.47     14.84 o 
  12   6   1        5.64       18.40      7.17 o 
  14   6   1       33.68       33.25     14.48 o 
  16   6   1       27.76       18.61     10.86 o 
 -17   7   1      473.96      475.22     26.78 o 
 -15   7   1     5324.71     5300.03     87.05 o 
 -13   7   1    13453.37    13159.08    248.75 o 
 -11   7   1     5219.16     5035.41     66.43 o 
  -9   7   1     6303.84     6404.59     85.98 o 
  -7   7   1     4204.07     4101.03     44.76 o 
  -5   7   1      553.45      457.59     11.46 o 
  -3   7   1     1228.12     1146.89     15.44 o 
  -1   7   1     2542.24     2201.06     22.91 o 
   1   7   1     4329.80     4545.11     49.20 o 
   3   7   1    31258.94    32556.48    374.07 o 
   5   7   1    52945.43    53987.57    744.88 o 
   7   7   1    14902.53    14465.83    174.04 o 
   9   7   1     6014.54     6030.74     77.18 o 
  11   7   1     1033.35     1015.46     34.26 o 
  13   7   1      195.59      228.59     19.14 o 
  15   7   1     1302.62     1358.43     35.25 o 
  17   7   1       31.77        5.20     17.17 o 
 -16   8   1        2.30       14.06     12.27 o 
 -14   8   1      385.87      427.09     26.10 o 
 -12   8   1      835.61      815.91     26.10 o 
 -10   8   1        0.95        1.93      7.92 o 
  -8   8   1     4768.15     4668.65     66.18 o 
  -6   8   1        4.08       25.28     12.28 o 
  -4   8   1     1031.83     1183.88     19.08 o 
  -2   8   1      202.22      276.32      9.09 o 
   0   8   1      347.68      466.47     11.73 o 
   2   8   1     1978.42     2059.25     23.32 o 
   4   8   1     2459.46     2391.20     27.11 o 
   6   8   1     1470.98     1456.17     19.16 o 
   8   8   1       84.44       83.55     12.22 o 
  10   8   1      135.04      102.37      9.54 o 
  12   8   1      191.41      183.57     13.91 o 
  14   8   1       11.60        8.00      8.72 o 
  16   8   1       41.17       16.84     19.39 o 
 -17   9   1     1910.33     1995.91     58.39 o 
 -15   9   1     1518.33     1572.45     45.83 o 
 -13   9   1     2972.99     3049.08     54.27 o 
 -11   9   1     9627.57     9270.52    167.51 o 
  -9   9   1    13788.33    13939.98    185.72 o 
  -7   9   1     2967.64     2991.82     43.21 o 
  -5   9   1      179.69      267.46     11.85 o 
  -3   9   1     1214.96     1280.61     21.73 o 
  -1   9   1     2369.14     2439.47     29.95 o 
   1   9   1     4491.66     4639.39     51.38 o 
   3   9   1     9387.66     9445.18     96.64 o 
   5   9   1    13583.90    13590.98    156.44 o 
   7   9   1    10687.84    10613.69    130.32 o 
   9   9   1     5321.27     5285.83     90.72 o 
  11   9   1     1818.22     1768.50     32.51 o 
  13   9   1      885.60      932.25     32.59 o 
  15   9   1       96.70       76.05     38.83 o 
 -16  10   1        9.59       13.44     10.84 o 
 -14  10   1      237.75      222.16     24.62 o 
 -12  10   1        7.19       18.21     11.77 o 
 -10  10   1        6.95       25.29     10.25 o 
  -8  10   1        0.16       -5.54      7.14 o 
  -6  10   1      261.61      323.83     17.49 o 
  -4  10   1     1346.69     1466.16     24.74 o 
  -2  10   1     3149.60     3283.09     41.03 o 
   0  10   1      381.97      418.28     12.47 o 
   2  10   1     2586.29     2662.12     33.39 o 
   4  10   1     1099.59     1047.34     29.70 o 
   6  10   1       47.51       50.59      7.22 o 
   8  10   1        1.01        6.52      9.49 o 
  10  10   1      920.83      975.75     27.14 o 
  12  10   1       59.49       69.07     10.63 o 
  14  10   1      227.61      117.06     64.49 o 
 -15  11   1      669.46      618.42     48.77 o 
 -13  11   1     1211.57     1223.81     33.03 o 
 -11  11   1     4170.13     4096.30     78.22 o 
  -9  11   1     2760.51     2632.31     50.77 o 
  -7  11   1      378.06      389.65     14.25 o 
  -5  11   1      909.19      988.55     22.17 o 
  -3  11   1      310.30      366.81     13.28 o 
  -1  11   1     3722.35     3687.88     53.45 o 
   1  11   1     5179.87     4947.46     59.71 o 
   3  11   1      860.06      778.38     17.04 o 
   5  11   1     1313.18     1305.75     27.44 o 
   7  11   1     6102.06     6190.18     76.06 o 
   9  11   1     7347.47     7479.91    120.12 o 
  11  11   1     6477.24     6473.52     94.68 o 
  13  11   1     1263.25     1231.80     64.65 o 
  15  11   1        2.75        8.08     20.38 o 
 -14  12   1       44.05       23.82     10.81 o 
 -12  12   1        9.15      -10.66     10.66 o 
 -10  12   1      125.27       94.04     20.59 o 
  -8  12   1       59.78       74.36     10.43 o 
  -6  12   1      264.68      239.50     13.29 o 
  -4  12   1     1001.99      962.78     23.04 o 
  -2  12   1      363.18      355.39     16.66 o 
   0  12   1      396.68      395.53     15.18 o 
   2  12   1      730.78      712.42     21.53 o 
   4  12   1       50.97       59.51      7.99 o 
   6  12   1        0.04       12.50      8.99 o 
   8  12   1       96.08      106.33     15.27 o 
  10  12   1       16.74       20.50      8.56 o 
  12  12   1       94.02       58.13     20.33 o 
  14  12   1        5.42        2.24     19.13 o 
 -13  13   1     1564.15     1594.08     71.62 o 
 -11  13   1      174.02      108.50     38.36 o 
  -9  13   1     1373.97     1437.16     31.89 o 
  -7  13   1      920.53      884.98     23.81 o 
  -5  13   1      648.15      696.92     22.71 o 
  -3  13   1      688.07      748.92     22.55 o 
  -1  13   1     3344.68     3257.72     52.80 o 
   1  13   1     1735.42     1823.57     32.85 o 
   3  13   1      652.83      643.62     21.88 o 
   5  13   1     3906.78     3927.69     59.14 o 
   7  13   1     1831.30     1752.16     31.30 o 
   9  13   1     3428.06     3292.41     68.85 o 
  11  13   1     3816.63     3928.74    124.09 o 
  13  13   1     1255.12     1368.15     76.22 o 
 -12  14   1      338.48      278.64     63.89 o 
 -10  14   1       66.25       71.73     14.71 o 
  -8  14   1     1153.31     1086.80     42.29 o 
  -6  14   1       68.92       80.32     12.56 o 
  -4  14   1      466.25      440.01     34.79 o 
  -2  14   1      230.02      223.71     17.83 o 
   0  14   1       21.95       10.22     10.04 o 
   2  14   1      363.55      337.85     17.34 o 
   4  14   1       22.14       30.67      8.69 o 
   6  14   1      152.10      130.42     13.84 o 
   8  14   1        0.01       -9.65      9.65 o 
  10  14   1       34.86       33.92     18.30 o 
  12  14   1       11.44        9.59     18.28 o 
 -11  15   1     1985.44     1978.69     75.18 o 
  -9  15   1     2109.43     2191.16     48.10 o 
  -7  15   1      568.36      605.72     25.44 o 
  -5  15   1       57.09       55.27     11.53 o 
  -3  15   1        1.87        0.73     10.33 o 
  -1  15   1       11.28       19.24     10.33 o 
   1  15   1     2062.34     2074.69     49.83 o 
   3  15   1    10862.24    10660.29    170.46 o 
   5  15   1     6314.48     6259.80    101.25 o 
   7  15   1       25.21       22.95      9.25 o 
   9  15   1      101.20      101.52     29.69 o 
  -8  16   1      427.48      336.63     49.48 o 
  -6  16   1      139.45      137.34     18.09 o 
  -4  16   1     1704.58     1655.06     55.45 o 
  -2  16   1     2145.25     2143.55     63.49 o 
   0  16   1      486.41      451.71     23.95 o 
   2  16   1     1922.28     1879.24     58.93 o 
   4  16   1      129.70      138.27     18.43 o 
   6  16   1      203.02      145.95     20.16 o 
   8  16   1        5.36      -17.11     17.76 o 
  -7  17   1     2157.58     2264.37     69.90 o 
  -5  17   1      898.11      987.70     36.56 o 
  -3  17   1      765.97      785.74     41.02 o 
  -1  17   1     1577.92     1618.13     52.16 o 
   1  17   1     2438.04     2571.16    121.80 o 
   3  17   1     1649.96     1765.22     67.81 o 
   5  17   1      579.96      624.12     26.74 o 
  -4  18   1      106.94      107.92     20.61 o 
  -2  18   1       10.82       -9.44     14.43 o 
   0  18   1        0.13       18.70     15.55 o 
   2  18   1        4.39       14.44     12.02 o 
 -18   0   2       87.59       68.96     30.38 o 
 -16   0   2      140.79      132.65     15.70 o 
 -14   0   2     2930.44     2519.92     52.52 o 
 -12   0   2     4682.91     4404.86     73.92 o 
 -10   0   2    47676.31    43233.00    931.36 o 
  -8   0   2    39507.19    36144.96    701.47 o 
  -6   0   2     1123.21     1569.07     27.58 o 
  -4   0   2    44624.77    40772.15    741.22 o 
  -2   0   2    21111.23    20417.18    386.21 o 
   2   0   2    24377.32    25707.48    520.67 o 
   4   0   2    15941.96    16551.71    480.36 o 
   6   0   2     1941.36     2695.56     46.04 o 
   8   0   2      805.88      871.95     28.15 o 
  10   0   2    20823.88    22087.63    375.98 o 
  12   0   2     2121.32     2194.79     46.96 o 
  14   0   2     1712.84     1785.16     56.23 o 
  16   0   2     4414.59     4766.79    123.78 o 
  18   0   2     2856.73     3092.89    119.06 o 
 -19   1   2        2.60        8.69     20.29 o 
 -17   1   2      182.73      159.15     17.88 o 
 -15   1   2        2.53        8.87      9.33 o 
 -13   1   2      263.87      228.99     16.52 o 
 -11   1   2      256.17      356.48     11.49 o 
  -9   1   2        7.99       75.92      5.25 o 
  -7   1   2       14.06        6.42      4.40 o 
  -5   1   2     4435.76     4251.19     49.85 o 
  -3   1   2      433.20      342.20      9.09 o 
  -1   1   2        4.36       25.75      7.45 o 
   1   1   2     6526.04     6513.27     42.64 o 
   3   1   2      267.47      355.10     14.28 o 
   5   1   2    13562.79    14982.86    228.07 o 
   7   1   2     1383.24     1672.48     24.34 o 
   9   1   2     3506.87     3809.49     48.51 o 
  11   1   2     1874.78     1967.88     31.81 o 
  13   1   2      138.12      149.99     14.19 o 
  15   1   2      213.14      196.31     15.61 o 
  17   1   2       74.26       83.33     18.89 o 
 -18   2   2      170.20      167.10     20.95 o 
 -16   2   2      365.85      342.25     14.53 o 
 -14   2   2     3166.30     3115.86     44.86 o 
 -12   2   2     2860.43     2675.74     36.66 o 
 -10   2   2     5918.14     5600.55     71.54 o 
  -8   2   2    13551.89    13034.60    135.94 o 
  -6   2   2    40873.60    36583.37    500.15 o 
  -4   2   2    72590.51    65128.14    882.82 o 
  -2   2   2    14741.12    14107.42    202.17 o 
   0   2   2    10433.36    10040.99     66.00 o 
   2   2   2     7953.97     8534.34    151.85 o 
   4   2   2      158.39      173.05      4.83 o 
   6   2   2      185.28      159.94      6.23 o 
   8   2   2     3390.64     2997.00     38.16 o 
  10   2   2     8293.73     8120.86    111.45 o 
  12   2   2     9800.14     9977.58    143.95 o 
  14   2   2     6484.32     6734.04    106.18 o 
  16   2   2     1692.63     1843.90     48.80 o 
  18   2   2      452.06      543.42     38.62 o 
 -19   3   2        5.36      -15.93     18.02 o 
 -17   3   2       19.57       11.88      9.11 o 
 -15   3   2     1010.25     1001.39     26.93 o 
 -13   3   2      127.93      162.27     11.73 o 
 -11   3   2     2468.57     2531.76     35.55 o 
  -9   3   2      247.28      233.80      8.26 o 
  -7   3   2     3143.59     3136.77     30.71 o 
  -5   3   2      183.17      168.53      7.88 o 
  -3   3   2    36732.48    36230.10    635.14 o 
  -1   3   2      771.77      835.07      8.00 o 
   1   3   2    29873.29    31799.94    560.68 o 
   3   3   2    10114.58     9854.28    102.29 o 
   5   3   2      303.32      320.87     12.68 o 
   7   3   2     2046.56     2086.07     49.51 o 
   9   3   2      588.78      604.52     16.57 o 
  11   3   2       38.70       41.02      9.35 o 
  13   3   2       33.22       42.06     11.34 o 
  15   3   2      239.42      252.83     22.39 o 
  17   3   2      125.84      119.67     16.15 o 
 -18   4   2        7.28       14.13     12.20 o 
 -16   4   2        0.76       -0.38      6.06 o 
 -14   4   2      306.61      291.58     17.97 o 
 -12   4   2     2121.96     2267.87     38.85 o 
 -10   4   2    10666.51    10345.28    113.34 o 
  -8   4   2    11270.79    10566.29    116.38 o 
  -6   4   2    16945.83    16012.50    172.67 o 
  -4   4   2    15330.88    15032.98    131.72 o 
  -2   4   2    55841.53    57125.70   1584.47 o 
   0   4   2    45874.54    48294.00    889.21 o 
   2   4   2      998.67     1099.71      8.12 o 
   4   4   2      956.25     1168.64     15.81 o 
   6   4   2      618.61      651.09     16.17 o 
   8   4   2     2760.39     3105.38     48.34 o 
  10   4   2     4351.07     4063.34     80.88 o 
  12   4   2    11745.57    11255.57    145.76 o 
  14   4   2     5159.92     5254.98     84.50 o 
  16   4   2      584.55      661.03     27.39 o 
  18   4   2      455.87      421.15     27.67 o 
 -19   5   2      332.57      406.93     33.54 o 
 -17   5   2       28.18       26.27      9.46 o 
 -15   5   2      172.13      156.17     15.53 o 
 -13   5   2      520.67      609.01     25.26 o 
 -11   5   2      216.49      222.87     11.11 o 
  -9   5   2      286.47      329.94     13.37 o 
  -7   5   2     1270.59     1417.15     23.11 o 
  -5   5   2      130.48       77.81      5.10 o 
  -3   5   2      325.70      389.05      7.78 o 
  -1   5   2     3543.42     3615.19     29.99 o 
   1   5   2     2027.91     2118.67     23.43 o 
   3   5   2      497.36      545.15     12.23 o 
   5   5   2      864.87      942.55     10.48 o 
   7   5   2      126.76      144.50      7.88 o 
   9   5   2      206.00      240.75     19.10 o 
  11   5   2      770.94      767.33     18.57 o 
  13   5   2        7.10       19.51      7.89 o 
  15   5   2       16.61        0.76      8.58 o 
  17   5   2       87.76       52.98     18.59 o 
 -18   6   2      319.33      315.26     23.73 o 
 -16   6   2      213.07      198.02     19.89 o 
 -14   6   2     3253.02     3114.71     55.19 o 
 -12   6   2     1062.17     1077.61     23.38 o 
 -10   6   2      756.45      795.45     20.69 o 
  -8   6   2    10873.38    10339.38    116.58 o 
  -6   6   2    44399.51    44514.21    657.95 o 
  -4   6   2    34537.20    35360.93    420.70 o 
  -2   6   2     1887.63     2745.99     26.76 o 
   0   6   2      624.36      954.90     12.30 o 
   2   6   2    18026.60    18914.48    182.28 o 
   4   6   2     3471.44     3761.11     31.46 o 
   6   6   2     7103.57     7005.54     76.23 o 
   8   6   2    17498.01    17854.38    200.56 o 
  10   6   2      946.32      948.28     34.47 o 
  12   6   2      461.62      438.01     16.09 o 
  14   6   2     3445.93     3489.82     64.16 o 
  16   6   2     3804.16     3675.12     73.00 o 
 -17   7   2       67.40       75.89     16.15 o 
 -15   7   2        3.56       12.93     11.82 o 
 -13   7   2      271.37      300.79     16.22 o 
 -11   7   2       35.52       71.72      9.95 o 
  -9   7   2      500.49      536.90     16.78 o 
  -7   7   2       45.62       69.67      7.27 o 
  -5   7   2      136.71       92.19      7.68 o 
  -3   7   2      252.96      319.81      8.57 o 
  -1   7   2      310.65      271.17      9.87 o 
   1   7   2     1639.02     1652.95     20.16 o 
   3   7   2     1183.15     1076.41     13.12 o 
   5   7   2      110.66       80.70     11.76 o 
   7   7   2     1241.90     1174.20     19.47 o 
   9   7   2      460.11      463.38     12.08 o 
  11   7   2        0.10        1.56      5.70 o 
  13   7   2       49.38       44.75     10.24 o 
  15   7   2       60.90       25.51     11.28 o 
  17   7   2       55.65        0.47     19.17 o 
 -18   8   2       10.28      -13.16     17.12 o 
 -16   8   2      187.75      189.01     20.53 o 
 -14   8   2     1100.06     1157.26     36.98 o 
 -12   8   2     3176.09     3105.88     47.21 o 
 -10   8   2    10023.27     9813.03    146.16 o 
  -8   8   2    14648.53    14392.94    236.73 o 
  -6   8   2     5189.77     5191.34     59.33 o 
  -4   8   2     3877.04     3671.47     43.47 o 
  -2   8   2     6798.63     6367.94     63.96 o 
   0   8   2     2819.73     2731.08     32.01 o 
   2   8   2        4.19       12.74      3.83 o 
   4   8   2      961.63     1148.75     14.13 o 
   6   8   2      330.80      339.38     14.77 o 
   8   8   2      394.25      333.62     10.18 o 
  10   8   2     1223.67     1318.32     30.46 o 
  12   8   2      988.45     1053.44     25.97 o 
  14   8   2     1366.08     1413.22     37.27 o 
  16   8   2      667.78      614.90     64.13 o 
 -17   9   2       10.50       37.96     17.84 o 
 -15   9   2      696.41      687.57     37.68 o 
 -13   9   2        2.56        7.15     10.30 o 
 -11   9   2      617.98      665.46     81.91 o 
  -9   9   2       74.47       54.93      9.50 o 
  -7   9   2        0.89        4.18      6.25 o 
  -5   9   2      728.45      759.62     15.79 o 
  -3   9   2      134.52      178.65     16.09 o 
  -1   9   2       78.81       83.78      7.50 o 
   1   9   2      320.95      252.07      8.80 o 
   3   9   2       14.37       29.35      5.49 o 
   5   9   2      836.11      942.06     26.74 o 
   7   9   2      626.83      667.75     15.41 o 
   9   9   2     1125.98     1207.91     27.14 o 
  11   9   2      666.66      666.71     24.93 o 
  13   9   2       70.86       50.08     11.86 o 
  15   9   2        0.00       11.56     19.43 o 
 -16  10   2       48.38       43.69     15.79 o 
 -14  10   2       96.52      103.31     12.84 o 
 -12  10   2     5246.09     5117.93     78.44 o 
 -10  10   2     5362.84     5187.21     78.60 o 
  -8  10   2     3796.06     3759.41     52.17 o 
  -6  10   2     6783.90     6403.28     72.97 o 
  -4  10   2     6169.87     5845.33     64.39 o 
  -2  10   2    21079.46    21323.30    250.99 o 
   0  10   2     6309.85     6455.64     72.99 o 
   2  10   2       19.78       32.20      7.59 o 
   4  10   2      398.94      431.19     13.89 o 
   6  10   2     1340.98     1283.80     21.22 o 
   8  10   2     1564.93     1587.34     35.50 o 
  10  10   2     2715.40     2612.52     46.01 o 
  12  10   2     4636.14     4518.43    123.24 o 
  14  10   2      278.52      244.19     85.41 o 
 -15  11   2        2.41       -1.43      8.67 o 
 -13  11   2      201.77      199.31     24.69 o 
 -11  11   2      116.64      128.25     26.17 o 
  -9  11   2       26.91       17.30      8.56 o 
  -7  11   2        1.20       16.67      9.86 o 
  -5  11   2      482.29      454.11     16.44 o 
  -3  11   2       19.17       61.39      9.41 o 
  -1  11   2       48.54       54.51      8.03 o 
   1  11   2      809.22      867.02     20.13 o 
   3  11   2      712.37      783.38     20.17 o 
   5  11   2       50.94       25.92      5.60 o 
   7  11   2      505.74      501.08     21.83 o 
   9  11   2      648.02      642.84     20.42 o 
  11  11   2       23.54       19.97      6.46 o 
  13  11   2        0.01        2.44     17.63 o 
 -14  12   2      143.55      110.51     29.60 o 
 -12  12   2     1015.26     1025.76     33.64 o 
 -10  12   2     2209.48     2110.57     45.21 o 
  -8  12   2     4550.10     4597.55     65.77 o 
  -6  12   2     6562.54     6656.50     94.39 o 
  -4  12   2     7926.27     7882.59    109.53 o 
  -2  12   2    14064.76    13587.67    161.13 o 
   0  12   2     7407.29     7300.58     89.80 o 
   2  12   2     2053.62     2276.69     37.26 o 
   4  12   2      130.11      116.95     12.56 o 
   6  12   2     1016.25     1076.13     23.12 o 
   8  12   2     1790.86     1669.10     43.69 o 
  10  12   2     6132.67     6144.91    145.61 o 
  12  12   2     5232.37     5197.74    239.71 o 
 -13  13   2       56.92       17.91     13.14 o 
 -11  13   2       19.21       26.58     13.00 o 
  -9  13   2        0.38        0.09      9.06 o 
  -7  13   2       22.58       16.49      9.62 o 
  -5  13   2      134.54      134.78     12.99 o 
  -3  13   2      413.01      353.32     18.42 o 
  -1  13   2      113.71      113.56     12.04 o 
   1  13   2      926.15      832.77     30.20 o 
   3  13   2     1696.34     1596.24     31.09 o 
   5  13   2      500.40      484.38     18.39 o 
   7  13   2     1834.67     1790.38     31.70 o 
   9  13   2       67.62       63.99     23.98 o 
  11  13   2      455.07      459.90     39.59 o 
 -12  14   2      489.16      339.30    104.65 o 
 -10  14   2     1182.44     1251.50     41.21 o 
  -8  14   2     5458.18     5408.68     84.69 o 
  -6  14   2     8403.75     8227.90    164.08 o 
  -4  14   2     6666.86     6582.65     97.80 o 
  -2  14   2     1630.47     1706.85     35.13 o 
   0  14   2     1145.23     1186.52     29.48 o 
   2  14   2     2289.23     2295.84     43.63 o 
   4  14   2        0.00        0.00      8.15 o 
   6  14   2      419.44      419.45     15.77 o 
   8  14   2      407.18      446.71     41.24 o 
  10  14   2     1570.93     1800.02    153.72 o 
 -11  15   2      213.96      175.65     37.56 o 
  -9  15   2        3.78        5.57     11.00 o 
  -7  15   2       55.72       61.76     12.34 o 
  -5  15   2      536.21      551.31     28.13 o 
  -3  15   2      274.93      271.38     19.75 o 
  -1  15   2      200.24      200.00     17.17 o 
   1  15   2      969.75      974.22     33.53 o 
   3  15   2      564.75      550.21     24.16 o 
   5  15   2        0.48        1.69      8.42 o 
   7  15   2      468.17      510.50     50.21 o 
   9  15   2      214.31      155.33     45.84 o 
 -10  16   2     3441.53     3400.37    117.16 o 
  -8  16   2     4049.40     4080.23     73.66 o 
  -6  16   2     2723.95     2766.70     83.39 o 
  -4  16   2      739.23      795.03     28.83 o 
  -2  16   2     2017.96     2125.85     53.67 o 
   0  16   2     1120.09     1216.69     37.10 o 
   2  16   2      225.43      234.76     17.41 o 
   4  16   2       74.18       84.46     12.39 o 
   6  16   2       11.07       21.69     17.71 o 
   8  16   2       35.82       41.76     25.33 o 
  -7  17   2        0.21        2.37      9.96 o 
  -5  17   2       21.42        5.59     11.94 o 
  -3  17   2       92.97       74.18     14.85 o 
  -1  17   2        0.77       -5.31     12.58 o 
   1  17   2      596.24      630.34     33.09 o 
   3  17   2      304.44      247.04     21.88 o 
   5  17   2        0.73      -11.59     21.32 o 
  -4  18   2     2663.88     2712.44     95.20 o 
  -2  18   2      556.57      558.55     36.90 o 
   0  18   2       62.02       75.06     16.67 o 
   2  18   2      188.45      186.59     19.86 o 
 -19   1   3     2040.29     2122.15    101.66 o 
 -17   1   3     1188.69     1238.77     28.66 o 
 -15   1   3      120.73       97.08      7.93 o 
 -13   1   3       51.61       52.96      5.82 o 
 -11   1   3     3410.79     3198.86     36.14 o 
  -9   1   3      529.78      463.26     19.73 o 
  -7   1   3    16252.47    16554.31    339.96 o 
  -5   1   3     1811.50     1571.45     20.65 o 
  -3   1   3     9736.05     9902.31     94.02 o 
  -1   1   3    11353.88    12316.39    122.85 o 
   1   1   3    19597.70    21148.30    210.12 o 
   3   1   3    15415.76    15697.68    187.33 o 
   5   1   3     1958.80     1722.01     28.84 o 
   7   1   3    10690.10    11340.35    134.84 o 
   9   1   3     3332.56     3455.98     44.07 o 
  11   1   3       21.74       46.22      8.78 o 
  13   1   3        7.39        8.73      8.35 o 
  15   1   3     1035.38     1140.76     34.78 o 
  17   1   3     1224.50     1294.12     46.57 o 
 -20   2   3       38.00        5.18     16.79 o 
 -18   2   3        7.71        7.63     10.26 o 
 -16   2   3      121.95      134.41     11.05 o 
 -14   2   3        0.00        1.60      4.48 o 
 -12   2   3     2044.02     2205.35     37.77 o 
 -10   2   3     2756.83     3011.26     26.92 o 
  -8   2   3     3888.85     4087.05     58.11 o 
  -6   2   3     1107.17     1094.91      9.09 o 
  -4   2   3     2125.96     2298.50     19.88 o 
  -2   2   3     3490.83     3548.29     27.99 o 
   0   2   3     2379.07     2264.32     53.09 o 
   2   2   3    23281.99    23438.56    396.98 o 
   4   2   3      467.70      605.44     12.05 o 
   6   2   3    20831.47    22506.38    264.76 o 
   8   2   3     1461.01     1648.75     21.64 o 
  10   2   3     7081.61     6971.74     92.40 o 
  12   2   3      229.94      216.48     16.06 o 
  14   2   3      725.50      797.41     32.77 o 
  16   2   3      724.06      740.86     33.33 o 
 -19   3   3      695.55      683.04     82.41 o 
 -17   3   3     1077.35     1091.82     28.05 o 
 -15   3   3     8097.95     7773.47     95.34 o 
 -13   3   3     2172.79     2146.90     27.89 o 
 -11   3   3      115.24      132.43      9.14 o 
  -9   3   3       73.87       55.13     14.69 o 
  -7   3   3    12195.13    12204.79    140.11 o 
  -5   3   3     1336.93     1327.99     12.61 o 
  -3   3   3    19281.68    19051.59    175.38 o 
  -1   3   3    90761.41    92797.35   3737.36 o 
   1   3   3    22918.48    24033.78    563.95 o 
   3   3   3    53474.25    53407.61   1419.52 o 
   5   3   3     6981.41     7302.10     98.34 o 
   7   3   3     1002.75      885.45     15.79 o 
   9   3   3     2353.22     2216.14     34.24 o 
  11   3   3      998.67      877.34     23.81 o 
  13   3   3      793.41      865.40     35.41 o 
  15   3   3      152.14      173.14     31.15 o 
  17   3   3      658.55      652.92     29.29 o 
 -18   4   3      101.75       38.57     14.85 o 
 -16   4   3       25.42       23.80     10.15 o 
 -14   4   3      374.69      372.83     14.37 o 
 -12   4   3     1821.98     1820.52     32.61 o 
 -10   4   3     2835.70     2875.17     40.59 o 
  -8   4   3      156.77      127.02     12.15 o 
  -6   4   3     2676.28     2569.31     23.12 o 
  -4   4   3     3312.38     3486.10     29.50 o 
  -2   4   3     3527.09     3825.15     36.77 o 
   0   4   3     6238.90     6379.41     74.96 o 
   2   4   3     1620.13     1548.96     23.07 o 
   4   4   3     1355.68     1450.11     15.88 o 
   6   4   3      857.49     1027.34     32.29 o 
   8   4   3     1572.84     1554.98     30.10 o 
  10   4   3      715.90      683.54     14.94 o 
  12   4   3       58.53       57.11      8.53 o 
  14   4   3        6.22       -1.88      8.33 o 
  16   4   3       64.60       42.13     12.39 o 
 -19   5   3     2049.37     2208.08     77.08 o 
 -17   5   3     3037.22     3184.60     73.38 o 
 -15   5   3     6483.48     6517.60    104.20 o 
 -13   5   3     2424.27     2445.22     45.14 o 
 -11   5   3       19.34       18.17      6.67 o 
  -9   5   3      683.58      758.69     20.71 o 
  -7   5   3      325.82      366.31     10.40 o 
  -5   5   3    22233.85    21473.05    222.97 o 
  -3   5   3    46954.71    46305.54    670.09 o 
  -1   5   3    28837.11    28151.55    292.50 o 
   1   5   3    24038.47    23707.65    228.08 o 
   3   5   3    42861.72    41489.52   1257.95 o 
   5   5   3    24752.08    24862.01    252.53 o 
   7   5   3     1722.22     1543.81     26.53 o 
   9   5   3       78.78       86.32      7.14 o 
  11   5   3        5.48        8.58      5.48 o 
  13   5   3      495.72      480.83     18.42 o 
  15   5   3      906.67      905.04     27.71 o 
  17   5   3      490.50      239.32    177.95 o 
 -18   6   3       11.19       -0.69     13.76 o 
 -16   6   3       48.39       67.57     14.31 o 
 -14   6   3       38.17       61.25     11.71 o 
 -12   6   3       61.19       82.67     10.00 o 
 -10   6   3     1066.35     1073.91     26.58 o 
  -8   6   3      529.70      648.47     16.18 o 
  -6   6   3      253.44      262.85     11.46 o 
  -4   6   3        1.07        2.21      4.06 o 
  -2   6   3     1015.59     1009.27     16.26 o 
   0   6   3     1935.12     1937.11     36.73 o 
   2   6   3      538.65      504.62      6.68 o 
   4   6   3      675.27      739.92      9.53 o 
   6   6   3      546.03      502.37     13.44 o 
   8   6   3      414.30      382.52      7.67 o 
  10   6   3       73.53       63.05      8.90 o 
  12   6   3       70.75       66.12      8.23 o 
  14   6   3       16.07       26.75      8.51 o 
  16   6   3       71.41       20.71     18.99 o 
 -17   7   3     3130.60     3233.79     80.16 o 
 -15   7   3     1587.11     1680.43     48.19 o 
 -13   7   3     1915.38     2061.54     63.93 o 
 -11   7   3      121.26      127.78     12.95 o 
  -9   7   3      338.79      382.68     12.65 o 
  -7   7   3      185.80      151.52      7.82 o 
  -5   7   3    21526.91    21502.81    237.59 o 
  -3   7   3    18870.94    18148.59    186.19 o 
  -1   7   3     1902.01     1649.21     20.10 o 
   1   7   3    20078.88    19601.28    193.17 o 
   3   7   3    18377.19    18437.11    181.03 o 
   5   7   3    21325.27    20974.14    214.92 o 
   7   7   3     6243.52     6234.29     59.46 o 
   9   7   3      257.67      236.49      7.13 o 
  11   7   3     1931.30     1883.48     31.04 o 
  13   7   3       43.49       54.28      9.29 o 
  15   7   3     1391.56     1422.00     65.47 o 
 -18   8   3      196.51      201.82     25.41 o 
 -16   8   3       27.85       65.32     18.74 o 
 -14   8   3       21.91       11.71      7.83 o 
 -12   8   3      303.93      327.72     15.00 o 
 -10   8   3      339.36      367.52     16.57 o 
  -8   8   3     2321.20     2386.71     31.24 o 
  -6   8   3      583.61      562.19     13.41 o 
  -4   8   3    11419.70    11506.88    121.07 o 
  -2   8   3       22.05       43.53      8.28 o 
   0   8   3     1274.29     1538.35     23.02 o 
   2   8   3       42.29       56.86      5.35 o 
   4   8   3      516.14      677.90     22.85 o 
   6   8   3      371.44      372.35      6.52 o 
   8   8   3       26.75       39.47      9.06 o 
  10   8   3     1698.55     1670.89     32.57 o 
  12   8   3      116.50       87.51      7.66 o 
  14   8   3      149.63      107.27     51.24 o 
  16   8   3       75.24       47.42     25.13 o 
 -17   9   3     1406.23     1457.35     67.80 o 
 -15   9   3     2376.86     2405.35     50.44 o 
 -13   9   3      766.08      838.85     30.70 o 
 -11   9   3      151.90      165.39     12.55 o 
  -9   9   3     1151.09     1234.43     31.82 o 
  -7   9   3      111.92      112.48      8.92 o 
  -5   9   3     1128.54      982.16     19.60 o 
  -3   9   3    11461.62    11308.74    124.16 o 
  -1   9   3    25870.55    26032.25    332.33 o 
   1   9   3     8720.89     8410.36     84.10 o 
   3   9   3     1998.02     1751.64     26.67 o 
   5   9   3     7833.34     7788.24     87.19 o 
   7   9   3     7482.58     7798.93    140.20 o 
   9   9   3     1744.86     1693.13     27.50 o 
  11   9   3        1.86       -0.70      6.76 o 
  13   9   3       11.98      -11.29     24.29 o 
  15   9   3        4.60        0.61     23.43 o 
 -16  10   3      294.13      270.52     28.45 o 
 -14  10   3        0.21        5.92      8.29 o 
 -12  10   3     1450.54     1468.92     38.52 o 
 -10  10   3      699.19      730.93     35.67 o 
  -8  10   3      118.09      146.79     11.11 o 
  -6  10   3      278.29      276.01     16.16 o 
  -4  10   3      850.54      933.81     23.10 o 
  -2  10   3        2.45        1.36      5.58 o 
   0  10   3       49.68       38.59      7.31 o 
   2  10   3      163.31      141.50      9.97 o 
   4  10   3       17.81        8.87      5.81 o 
   6  10   3       29.23       17.93      5.01 o 
   8  10   3     1156.93     1154.83     23.34 o 
  10  10   3     1051.12     1021.65     55.00 o 
  12  10   3       61.61       66.96     23.88 o 
  14  10   3      621.38      636.83     65.53 o 
 -15  11   3      121.97       85.26     18.17 o 
 -13  11   3     1458.76     1460.89     50.85 o 
 -11  11   3     2193.14     2044.17     42.80 o 
  -9  11   3      101.18      108.98     10.85 o 
  -7  11   3     4048.89     3883.32     54.40 o 
  -5  11   3     1775.88     1808.83     33.53 o 
  -3  11   3     4477.25     4491.10     55.38 o 
  -1  11   3    21724.96    21215.78    259.51 o 
   1  11   3    16866.34    16510.29    202.71 o 
   3  11   3     3542.79     3590.34     41.33 o 
   5  11   3      604.47      675.53     13.90 o 
   7  11   3     1032.38     1053.22     24.91 o 
   9  11   3     1495.05     1468.97     24.49 o 
  11  11   3      112.90      117.73     37.18 o 
  13  11   3      282.84      174.25     63.05 o 
 -14  12   3      241.17      153.27     39.71 o 
 -12  12   3      505.80      529.60     26.09 o 
 -10  12   3       45.91       33.36     11.92 o 
  -8  12   3     1696.80     1702.62     34.45 o 
  -6  12   3        0.86       -0.11      6.23 o 
  -4  12   3     1318.19     1312.17     26.96 o 
  -2  12   3       63.85       73.35      9.42 o 
   0  12   3      473.97      497.43     17.27 o 
   2  12   3      143.15      118.74      9.41 o 
   4  12   3       61.38       52.93      7.26 o 
   6  12   3      261.45      258.66     17.16 o 
   8  12   3      113.45       97.42     16.88 o 
  10  12   3      205.66      209.98     27.66 o 
  12  12   3       20.03        0.55     18.08 o 
 -13  13   3       75.70       42.06     17.86 o 
 -11  13   3      515.76      510.93     34.69 o 
  -9  13   3       67.27       69.26     11.62 o 
  -7  13   3      596.94      564.61     23.57 o 
  -5  13   3     7560.48     7561.81    114.46 o 
  -3  13   3     4447.67     4432.92     68.27 o 
  -1  13   3     2035.76     1966.09     37.96 o 
   1  13   3    10243.13    10191.31    127.92 o 
   3  13   3     7641.38     7894.39    100.36 o 
   5  13   3     3259.38     3255.62     53.68 o 
   7  13   3      291.40      285.06     18.66 o 
   9  13   3      409.35      406.29     37.83 o 
  11  13   3        0.23       19.27     18.76 o 
 -12  14   3      452.67       10.01     22.82 o 
 -10  14   3        4.42        6.27      9.06 o 
  -8  14   3        0.01       -0.93      9.41 o 
  -6  14   3      257.53      245.95     17.73 o 
  -4  14   3       29.12       25.18     11.96 o 
  -2  14   3       31.11       36.26     10.99 o 
   0  14   3        2.90        8.12      7.77 o 
   2  14   3      225.99      241.38     15.22 o 
   4  14   3        8.50        6.47      6.45 o 
   6  14   3      271.90      264.92     14.21 o 
   8  14   3       76.13       81.50     22.22 o 
  10  14   3      316.41      330.71     35.19 o 
 -11  15   3       64.25       32.61     16.51 o 
  -9  15   3      527.82      533.02     29.00 o 
  -7  15   3      297.69      303.23     21.15 o 
  -5  15   3     1309.56     1274.45     42.33 o 
  -3  15   3     1337.66     1387.92     38.80 o 
  -1  15   3     1886.73     2040.16     51.24 o 
   1  15   3     3803.33     3958.24     86.94 o 
   3  15   3     2568.67     2499.00     53.85 o 
   5  15   3     2953.13     2808.75     77.38 o 
   7  15   3     2119.68     2150.79     96.81 o 
   9  15   3      555.63      572.69     57.98 o 
 -10  16   3      123.40       87.96     17.52 o 
  -8  16   3      121.66      101.23     17.08 o 
  -6  16   3       28.74       31.82     14.19 o 
  -4  16   3       12.88       32.17     11.81 o 
  -2  16   3        4.95        1.98      9.54 o 
   0  16   3        3.95       -0.93      9.32 o 
   2  16   3        8.12       -2.24     12.47 o 
   4  16   3        1.28        6.22     12.32 o 
   6  16   3       58.89       58.25     22.04 o 
  -7  17   3      312.15      302.72     24.53 o 
  -5  17   3     1006.97     1137.32     45.52 o 
  -3  17   3     1279.55     1411.06     44.78 o 
  -1  17   3     1802.95     1975.41     64.01 o 
   1  17   3     1457.59     1595.61     62.79 o 
   3  17   3     3372.18     3113.36    232.03 o 
   5  17   3     2894.06     3181.43    136.47 o 
  -2  18   3       29.65       23.59     16.26 o 
   0  18   3       55.72       56.32     15.81 o 
 -20   0   4      632.25      601.26     56.56 o 
 -18   0   4     2961.59     2959.58    235.62 o 
 -16   0   4      397.38      308.83     35.93 o 
 -14   0   4       41.01       47.42      6.42 o 
 -12   0   4    25929.72    25135.95    488.32 o 
 -10   0   4    38287.24    36267.04   1148.54 o 
  -8   0   4    16333.98    16232.30    400.31 o 
  -6   0   4      493.73      362.33      4.56 o 
  -4   0   4     4670.38     4356.74     80.74 o 
  -2   0   4    29851.96    32460.89    552.89 o 
   0   0   4    10038.69     9555.84    113.84 o 
   2   0   4     4766.86     4392.08     93.69 o 
   4   0   4    15161.00    15327.90    309.86 o 
   6   0   4    29095.51    29827.56   1074.68 o 
   8   0   4    21618.29    21864.50    634.93 o 
  10   0   4    23157.25    22764.64    489.99 o 
  12   0   4     5342.91     5275.23     93.42 o 
  14   0   4       10.22        6.59     12.05 o 
  16   0   4      261.87      201.90     28.76 o 
 -19   1   4       30.49       47.09     24.01 o 
 -17   1   4       16.49       16.61      7.12 o 
 -15   1   4        4.17        6.01      5.40 o 
 -13   1   4      436.98      435.41     17.32 o 
 -11   1   4      679.96      667.08     11.29 o 
  -9   1   4      723.64      907.34     35.29 o 
  -7   1   4     1890.35     1975.95     35.60 o 
  -5   1   4    12902.70    14055.90    301.00 o 
  -3   1   4    10555.07    10291.41    136.59 o 
  -1   1   4    12340.45    12388.87    112.18 o 
   1   1   4    10468.83    11406.01     99.90 o 
   3   1   4       25.19       35.91      3.61 o 
   5   1   4       71.90       36.92      6.10 o 
   7   1   4       47.13       70.94      8.16 o 
   9   1   4        0.16        5.76      5.38 o 
  11   1   4        3.04        2.08     10.02 o 
  13   1   4        0.75       -1.03      7.08 o 
  15   1   4      104.06      102.82     16.49 o 
  17   1   4       82.98       82.43     18.56 o 
 -20   2   4       65.97       68.01     23.91 o 
 -18   2   4      969.33     1029.12     70.54 o 
 -16   2   4     2476.83     2343.68     41.08 o 
 -14   2   4     5082.45     4984.18     69.16 o 
 -12   2   4     7358.43     7476.48     74.84 o 
 -10   2   4    11795.15    11199.60    179.68 o 
  -8   2   4    27588.82    26624.80    396.62 o 
  -6   2   4    13993.08    13766.39    178.39 o 
  -4   2   4     1665.70     1667.23     17.57 o 
  -2   2   4     8855.17     9707.94    161.67 o 
   0   2   4     3710.89     3630.05     65.50 o 
   2   2   4      187.60      443.95     14.36 o 
   4   2   4    18977.10    18740.50    243.06 o 
   6   2   4    36543.09    37623.73    587.32 o 
   8   2   4    16423.46    16298.03    183.16 o 
  10   2   4     4805.02     4703.92     56.57 o 
  12   2   4     1325.03     1427.50     33.18 o 
  14   2   4     2105.76     2108.67     51.39 o 
  16   2   4      529.83      457.16     28.76 o 
 -19   3   4        1.38       16.97     17.84 o 
 -17   3   4      419.42       87.46     81.93 o 
 -15   3   4      100.39       82.02     15.94 o 
 -13   3   4       30.67       32.37      6.26 o 
 -11   3   4      128.23       98.57     18.11 o 
  -9   3   4      553.94      565.78      8.14 o 
  -7   3   4      247.30      366.28      9.12 o 
  -5   3   4    63177.06    64370.01   1822.45 o 
  -3   3   4    37156.55    38628.10    788.50 o 
  -1   3   4    29927.82    31756.75    363.72 o 
   1   3   4    52791.04    59224.37   1135.30 o 
   3   3   4      948.27     1024.97     32.87 o 
   5   3   4      648.91      693.34     20.58 o 
   7   3   4      285.04      407.52     11.06 o 
   9   3   4      383.33      378.90     16.40 o 
  11   3   4      307.37      321.02     23.84 o 
  13   3   4      514.99      443.96     20.97 o 
  15   3   4        1.84       25.52     17.55 o 
  17   3   4       55.40       62.31     16.26 o 
 -18   4   4      861.40      781.95    436.10 o 
 -16   4   4     5644.10     5146.55    168.82 o 
 -14   4   4    11529.38    11448.47    148.81 o 
 -12   4   4     4349.65     4130.00     51.10 o 
 -10   4   4    10417.34    10167.84    104.33 o 
  -8   4   4    15903.52    15075.95    156.91 o 
  -6   4   4      487.53      384.40      8.32 o 
  -4   4   4       13.09       20.38      3.78 o 
  -2   4   4     2652.43     2583.57     30.45 o 
   0   4   4     6564.33     6914.60     61.66 o 
   2   4   4    27213.61    29611.90    410.35 o 
   4   4   4    26734.04    28162.92    455.15 o 
   6   4   4     1080.32      971.09     18.81 o 
   8   4   4      976.02      949.49     21.17 o 
  10   4   4     3750.63     3701.63     68.81 o 
  12   4   4     2903.19     2842.67     85.59 o 
  14   4   4     2125.94     2146.78     63.25 o 
  16   4   4      101.36      109.32     20.43 o 
 -19   5   4      240.33      145.27     53.63 o 
 -17   5   4       46.09       38.40     17.58 o 
 -15   5   4       32.95       24.84      6.78 o 
 -13   5   4      247.85      272.67     11.14 o 
 -11   5   4     1013.21     1007.13     29.78 o 
  -9   5   4      111.28      194.73      7.35 o 
  -7   5   4       11.42        5.44      4.44 o 
  -5   5   4     2274.71     2439.34     24.29 o 
  -3   5   4      762.34      742.37     11.06 o 
  -1   5   4     3040.25     3113.02     25.05 o 
   1   5   4       26.68       71.57      3.87 o 
   3   5   4     1362.29     1742.28     30.36 o 
   5   5   4       28.51       93.64     13.01 o 
   7   5   4      380.66      383.94      6.72 o 
   9   5   4      228.56      243.21     10.70 o 
  11   5   4      138.06      182.10     14.52 o 
  13   5   4      253.31      204.61     12.21 o 
  15   5   4       72.84       58.12     13.29 o 
 -18   6   4     1176.83     1165.87    636.11 o 
 -16   6   4     2373.70     2410.98     38.58 o 
 -14   6   4    11444.29    11238.74    138.37 o 
 -12   6   4     5587.21     5486.63     63.95 o 
 -10   6   4       69.36      105.07     17.62 o 
  -8   6   4     3098.18     3026.31     46.16 o 
  -6   6   4     3690.70     3253.65     33.70 o 
  -4   6   4     1052.59     1083.39     20.06 o 
  -2   6   4     2588.94     2812.25     26.70 o 
   0   6   4    13751.52    13825.96    122.90 o 
   2   6   4    10831.81    11446.95     92.71 o 
   4   6   4     4635.70     4514.52     66.61 o 
   6   6   4     7738.27     7595.61    124.28 o 
   8   6   4     3085.36     3013.35     36.33 o 
  10   6   4     4595.05     4597.40     55.11 o 
  12   6   4     3410.74     3301.39     69.51 o 
  14   6   4      297.85      320.94     54.93 o 
  16   6   4      620.50      558.95     65.86 o 
 -17   7   4       94.48      121.60     21.09 o 
 -15   7   4      273.79      262.73     49.92 o 
 -13   7   4        4.83        5.12      7.16 o 
 -11   7   4        7.86        8.74      9.03 o 
  -9   7   4      408.55      460.06     23.86 o 
  -7   7   4       83.71      102.08      7.13 o 
  -5   7   4      294.49      353.99     13.40 o 
  -3   7   4     6820.26     7015.42     71.01 o 
  -1   7   4     1728.65     1743.95     22.75 o 
   1   7   4     3670.06     3895.89     46.63 o 
   3   7   4      145.40      178.19      5.68 o 
   5   7   4      380.57      381.81     18.41 o 
   7   7   4        4.25       14.54     12.76 o 
   9   7   4      162.70      190.45      3.93 o 
  11   7   4        2.77       11.62      9.95 o 
  13   7   4       53.58       60.39     27.61 o 
  15   7   4       40.38       13.83     20.34 o 
 -18   8   4     1449.58     1511.94     59.92 o 
 -16   8   4     4943.82     4993.85    106.92 o 
 -14   8   4     4066.14     3981.97     54.35 o 
 -12   8   4     1553.99     1479.27     53.61 o 
 -10   8   4      288.03      325.06     21.29 o 
  -8   8   4     1927.17     1911.86     28.63 o 
  -6   8   4     5019.54     4983.18     54.68 o 
  -4   8   4     3287.65     3470.55     41.39 o 
  -2   8   4     1030.42     1072.08     16.96 o 
   0   8   4     2379.11     2266.90     23.98 o 
   2   8   4     6446.86     6131.62     54.25 o 
   4   8   4     2742.30     2586.31     56.58 o 
   6   8   4     6658.11     6796.98    107.92 o 
   8   8   4     8020.32     7908.22    156.00 o 
  10   8   4     9609.37     9530.74    212.97 o 
  12   8   4     4421.88     4210.35    114.38 o 
  14   8   4      402.92      299.54    104.57 o 
 -17   9   4        3.54       47.80     22.46 o 
 -15   9   4       53.07       59.35     15.53 o 
 -13   9   4       87.27       68.90     13.26 o 
 -11   9   4       14.72        4.32      7.90 o 
  -9   9   4      916.45      962.62     20.76 o 
  -7   9   4        8.47        7.68      6.72 o 
  -5   9   4     6872.86     6998.54     84.57 o 
  -3   9   4     6641.42     6873.87     71.93 o 
  -1   9   4     3894.58     3940.06     41.91 o 
   1   9   4     7764.73     8115.40     82.49 o 
   3   9   4      135.25      122.47      5.39 o 
   5   9   4      153.30      148.82     16.36 o 
   7   9   4      213.12      230.89     22.15 o 
   9   9   4      318.89      344.92     39.39 o 
  11   9   4      291.55      275.76     31.55 o 
  13   9   4      295.95      221.75     77.68 o 
 -16  10   4     1142.13     1122.34     41.99 o 
 -14  10   4     2305.13     2180.86     62.47 o 
 -12  10   4     8050.49     7997.21    136.10 o 
 -10  10   4     8958.74     8741.16    128.39 o 
  -8  10   4      162.26      171.57     12.39 o 
  -6  10   4     2560.31     2652.26     39.00 o 
  -4  10   4     1949.91     1833.01     28.36 o 
  -2  10   4     3397.03     3229.99     42.41 o 
   0  10   4       10.38       33.35      6.92 o 
   2  10   4      186.27      190.77      8.72 o 
   4  10   4     4087.05     4056.65     37.05 o 
   6  10   4    11618.64    11253.21    188.06 o 
   8  10   4    16121.07    16154.85    285.62 o 
  10  10   4     1500.22     1591.06     65.16 o 
  12  10   4       60.06       54.24     31.69 o 
  14  10   4     1306.15     1318.35     82.79 o 
 -15  11   4      166.06      105.23     34.94 o 
 -13  11   4      155.60      143.40     22.03 o 
 -11  11   4      408.16      425.61     21.92 o 
  -9  11   4      546.82      565.42     19.21 o 
  -7  11   4      571.66      549.78     18.56 o 
  -5  11   4       42.45       42.30     10.70 o 
  -3  11   4        3.70       -4.05      6.68 o 
  -1  11   4       10.49        3.03      5.96 o 
   1  11   4      217.32      169.74     14.07 o 
   3  11   4       33.41       27.49      5.55 o 
   5  11   4      520.21      473.73     14.68 o 
   7  11   4       89.97      114.10     21.60 o 
   9  11   4       98.94      104.46     21.21 o 
  11  11   4       28.36       29.45     21.80 o 
  13  11   4       43.64       22.09     22.86 o 
 -14  12   4      274.63      207.76     54.54 o 
 -12  12   4     7765.19     7502.62    129.83 o 
 -10  12   4    18307.74    17574.48    258.43 o 
  -8  12   4     3609.42     3345.90     51.85 o 
  -6  12   4       56.38       71.87     11.58 o 
  -4  12   4       80.52       91.46     10.72 o 
  -2  12   4        0.78        3.62      8.79 o 
   0  12   4      192.95      199.35     11.72 o 
   2  12   4     8506.64     8567.14    106.80 o 
   4  12   4     7517.04     7441.36     87.04 o 
   6  12   4     2076.28     2097.82     60.73 o 
   8  12   4     1907.16     2017.97     72.81 o 
  10  12   4     1385.32     1495.62     94.83 o 
  12  12   4     1860.58     1860.25     98.99 o 
 -13  13   4      442.21      343.07     88.36 o 
 -11  13   4       31.18       15.28     11.73 o 
  -9  13   4       61.00       65.18     12.35 o 
  -7  13   4      179.34      158.41     13.93 o 
  -5  13   4       31.15       18.23     11.63 o 
  -3  13   4      342.74      359.61     17.30 o 
  -1  13   4        1.10        9.83      7.63 o 
   1  13   4      291.88      302.74     15.34 o 
   3  13   4       22.74       26.49      6.81 o 
   5  13   4       26.44       10.29      6.41 o 
   7  13   4       19.60       60.77     23.81 o 
   9  13   4      113.91      136.66     26.35 o 
  11  13   4       33.25       36.51     25.49 o 
 -12  14   4     1137.14     1151.15     50.33 o 
 -10  14   4     1513.25     1547.21     39.14 o 
  -8  14   4     7148.71     7062.16    103.73 o 
  -6  14   4     6657.68     6616.93     98.64 o 
  -4  14   4       13.09       12.75      9.00 o 
  -2  14   4      954.63      969.24     26.31 o 
   0  14   4     1234.40     1232.03     30.42 o 
   2  14   4     1643.98     1643.27     37.10 o 
   4  14   4     2638.44     2676.51     50.89 o 
   6  14   4     4795.73     4723.27    138.48 o 
   8  14   4     1612.65     1624.28     70.53 o 
  10  14   4     1338.58     1374.71     65.54 o 
 -11  15   4      262.94      240.75     46.83 o 
  -9  15   4        3.96       -9.21     12.56 o 
  -7  15   4      106.37      129.22     15.67 o 
  -5  15   4      168.87      153.30     16.30 o 
  -3  15   4      116.47      120.64     15.32 o 
  -1  15   4      445.34      492.27     24.84 o 
   1  15   4        0.97       12.44      9.62 o 
   3  15   4       77.18       77.04     13.63 o 
   5  15   4      306.59      357.04     40.20 o 
   7  15   4       37.65        4.10     19.01 o 
 -10  16   4     1799.66     1812.76     48.71 o 
  -8  16   4     2043.18     2024.91     54.41 o 
  -6  16   4      879.86      938.53     36.81 o 
  -4  16   4      516.52      524.07     28.44 o 
  -2  16   4      208.68      233.25     18.02 o 
   0  16   4       34.72       43.08     11.62 o 
   2  16   4     1741.12     1797.50     62.62 o 
   4  16   4     2892.73     3185.88    107.88 o 
   6  16   4     2259.29     2353.52     83.15 o 
  -7  17   4      149.45      142.98     21.15 o 
  -5  17   4      660.29      648.43     34.02 o 
  -3  17   4      355.18      372.57     25.06 o 
  -1  17   4      244.70      289.50     21.05 o 
   1  17   4      558.50      616.60     46.28 o 
   3  17   4       20.55      -12.02     16.77 o 
  -2  18   4        0.75       10.40     28.59 o 
 -19   1   5      120.98      103.11     52.45 o 
 -17   1   5       18.06       30.02     17.16 o 
 -15   1   5     1044.64      983.02     40.86 o 
 -13   1   5     1509.64     1574.03     49.70 o 
 -11   1   5    22480.78    21170.43    439.85 o 
  -9   1   5     9654.15     9329.35    124.02 o 
  -7   1   5    11956.80    12151.16    151.24 o 
  -5   1   5    14031.29    13350.22    294.17 o 
  -3   1   5    22646.87    23505.25    317.47 o 
  -1   1   5    53213.99    55565.35    814.94 o 
   1   1   5      499.43      326.44      6.47 o 
   3   1   5     2679.97     3036.93     29.95 o 
   5   1   5       88.28       62.21      6.05 o 
   7   1   5      453.11      436.01     14.26 o 
   9   1   5     2434.14     2474.70     35.48 o 
  11   1   5     5771.24     5587.57     77.86 o 
  13   1   5     1541.10     1695.61     34.37 o 
  15   1   5     1267.38     1371.72     40.13 o 
 -20   2   5      142.47       73.12     34.70 o 
 -18   2   5       66.57       66.23     29.12 o 
 -16   2   5     1134.00     1223.90     48.84 o 
 -14   2   5       32.30       55.18     17.16 o 
 -12   2   5      127.69      136.72     15.94 o 
 -10   2   5     9442.05    10221.31    123.28 o 
  -8   2   5     3693.96     3929.46     53.03 o 
  -6   2   5     9272.21    10009.15    107.94 o 
  -4   2   5      471.81      409.19      8.02 o 
  -2   2   5      946.07     1004.40     19.87 o 
   0   2   5    18887.73    19436.96    207.78 o 
   2   2   5     4708.28     4220.70     37.46 o 
   4   2   5     1702.34     2052.07     34.31 o 
   6   2   5     3641.83     3395.40     39.11 o 
   8   2   5     1850.97     1908.17     32.75 o 
  10   2   5      879.41      813.19     19.91 o 
  12   2   5       11.21        8.05      9.74 o 
  14   2   5      204.85      205.62     18.98 o 
  16   2   5        0.03       18.06     13.56 o 
 -19   3   5      829.97      850.94     58.86 o 
 -17   3   5      129.55       66.94     29.11 o 
 -15   3   5     1607.41     1485.03     66.63 o 
 -13   3   5      375.39      326.43     24.60 o 
 -11   3   5     4098.03     3770.39     53.81 o 
  -9   3   5    14947.94    14904.64    215.12 o 
  -7   3   5    47532.14    45180.08    794.51 o 
  -5   3   5    35765.74    34801.55    478.56 o 
  -3   3   5     8117.08     8946.62     91.10 o 
  -1   3   5     1804.01     1517.90     36.55 o 
   1   3   5    22412.87    22297.76    268.27 o 
   3   3   5     9360.83     9357.38    129.49 o 
   5   3   5      340.84      404.71      8.51 o 
   7   3   5     5771.99     5831.80     55.40 o 
   9   3   5     1106.59     1195.24     25.57 o 
  11   3   5      208.78      207.21     29.56 o 
  13   3   5     4362.08     4395.84     85.24 o 
  15   3   5     2073.76     2221.96     54.70 o 
 -20   4   5      109.30       84.75     31.35 o 
 -18   4   5      274.93      200.51     66.44 o 
 -16   4   5       63.46       60.03     33.26 o 
 -14   4   5     1849.60     1833.18     74.81 o 
 -12   4   5     1113.84     1188.55     25.09 o 
 -10   4   5      252.93      321.19     17.14 o 
  -8   4   5      188.38      229.65      8.82 o 
  -6   4   5      164.63      123.16      9.35 o 
  -4   4   5     1730.63     1922.27     20.09 o 
  -2   4   5     5011.43     5393.66     47.52 o 
   0   4   5    27041.32    28474.18    313.78 o 
   2   4   5      573.29      542.06     18.78 o 
   4   4   5     1062.45     1132.74     48.10 o 
   6   4   5     1186.02     1138.78     17.51 o 
   8   4   5      340.92      394.87     10.98 o 
  10   4   5       45.48       48.69      8.33 o 
  12   4   5        0.02        7.03     11.03 o 
  14   4   5        3.12        7.55     10.34 o 
  16   4   5      125.87      107.91     44.58 o 
 -19   5   5      542.08      435.32    137.29 o 
 -17   5   5      438.36      360.55    117.10 o 
 -15   5   5     1397.38     1412.77     75.72 o 
 -13   5   5     3138.41     3020.29     76.07 o 
 -11   5   5     1935.33     1917.64     24.14 o 
  -9   5   5     6572.14     6136.19     61.26 o 
  -7   5   5    17205.07    16450.69    169.57 o 
  -5   5   5    22795.96    21837.56    226.77 o 
  -3   5   5    28292.36    26849.01    290.08 o 
  -1   5   5     9260.17     9312.86     90.44 o 
   1   5   5     2010.71     2014.39     19.42 o 
   3   5   5     7283.74     6962.73    100.37 o 
   5   5   5     1495.87     1598.00     54.57 o 
   7   5   5     1112.33     1089.07     16.19 o 
   9   5   5     1395.19     1422.31     23.65 o 
  11   5   5     3298.90     3166.09     73.08 o 
  13   5   5     3485.31     3372.46     75.46 o 
  15   5   5     1345.34     1460.32     63.22 o 
 -18   6   5      136.44      133.86     49.03 o 
 -16   6   5      175.00      132.99     53.76 o 
 -14   6   5       88.95       67.01      6.80 o 
 -12   6   5       34.95       31.93      6.76 o 
 -10   6   5      762.11      881.42     15.46 o 
  -8   6   5      121.03      191.89      9.06 o 
  -6   6   5      103.44       65.54      6.73 o 
  -4   6   5       82.05       66.79      6.51 o 
  -2   6   5        0.52       34.79      5.10 o 
   0   6   5       31.22       33.27      3.94 o 
   2   6   5      386.52      447.52     16.06 o 
   4   6   5      131.02       87.22     14.05 o 
   6   6   5        0.00       11.50     11.35 o 
   8   6   5      195.30      181.60     21.88 o 
  10   6   5       57.62       38.03      8.81 o 
  12   6   5        0.00       -0.44      6.32 o 
  14   6   5       83.86       76.68     50.94 o 
 -19   7   5       44.43       76.28     31.63 o 
 -17   7   5      409.27      331.03     98.69 o 
 -15   7   5        9.08       12.44      5.40 o 
 -13   7   5     1592.42     1591.32     32.36 o 
 -11   7   5     1219.38     1270.11     32.50 o 
  -9   7   5     4248.26     4354.64     49.60 o 
  -7   7   5     5634.10     5175.82     61.37 o 
  -5   7   5    12450.70    12158.74    146.50 o 
  -3   7   5    79633.44    80033.96   1641.90 o 
  -1   7   5    34795.34    36364.49    450.55 o 
   1   7   5     2313.76     2080.48     18.97 o 
   3   7   5      658.00      701.95     24.12 o 
   5   7   5     1019.19     1006.97     37.88 o 
   7   7   5      338.62      341.21     27.10 o 
   9   7   5     1798.89     1743.08     70.67 o 
  11   7   5     6942.08     7038.23    158.56 o 
  13   7   5     2595.26     2527.42     94.62 o 
  15   7   5     1559.87     1790.59     95.00 o 
 -18   8   5       28.01       10.75     19.07 o 
 -16   8   5       53.63       51.79     15.22 o 
 -14   8   5        1.44        3.68      8.20 o 
 -12   8   5     1191.17     1174.91     24.08 o 
 -10   8   5        0.89       -2.47      6.40 o 
  -8   8   5       91.94       92.56      8.23 o 
  -6   8   5      613.17      693.98     16.25 o 
  -4   8   5      678.59      525.39     16.21 o 
  -2   8   5      690.08      764.04     14.51 o 
   0   8   5     3071.07     3300.51     36.28 o 
   2   8   5     1335.07     1404.42     16.95 o 
   4   8   5     1276.39     1321.85     37.51 o 
   6   8   5       55.61       73.35     18.00 o 
   8   8   5      159.30      164.06     21.91 o 
  10   8   5        0.38      -10.76     15.11 o 
  12   8   5      275.62      241.71     40.56 o 
  14   8   5      116.12       20.88     22.80 o 
 -17   9   5       47.02       22.82     17.72 o 
 -15   9   5      384.72      347.69     55.38 o 
 -13   9   5       57.82       73.78     11.66 o 
 -11   9   5      116.94      137.20     13.50 o 
  -9   9   5     3192.43     3182.45     45.80 o 
  -7   9   5    12703.67    12652.35    145.91 o 
  -5   9   5    25230.24    24758.53    311.22 o 
  -3   9   5    16419.57    15627.58    169.91 o 
  -1   9   5     7868.76     7729.95     80.73 o 
   1   9   5     8729.96     9339.31     94.29 o 
   3   9   5     1294.71     1366.55     39.14 o 
   5   9   5      427.92      450.62     29.55 o 
   7   9   5     3181.69     3197.24     82.83 o 
   9   9   5     5184.94     5015.15    134.28 o 
  11   9   5      966.81     1129.63     63.54 o 
  13   9   5      926.03     1001.61     65.81 o 
 -16  10   5       60.94       57.13     18.77 o 
 -14  10   5      122.98       97.30     17.85 o 
 -12  10   5       79.81       59.60     12.61 o 
 -10  10   5       18.31       28.19     10.35 o 
  -8  10   5      194.98      207.58     12.88 o 
  -6  10   5        1.31        4.66      8.20 o 
  -4  10   5      189.42      170.50     12.22 o 
  -2  10   5      871.44      846.61     18.41 o 
   0  10   5     2667.95     2738.19     38.44 o 
   2  10   5      305.74      311.34      8.02 o 
   4  10   5     1615.65     1670.92     49.42 o 
   6  10   5      570.11      569.55     33.61 o 
   8  10   5        5.09        1.88     14.53 o 
  10  10   5      129.98      126.66     26.28 o 
  12  10   5        7.13        5.53     18.19 o 
 -15  11   5        7.05        9.64     14.95 o 
 -13  11   5     1691.26     1585.90     59.43 o 
 -11  11   5    10871.89    10804.23    147.83 o 
  -9  11   5     4482.23     4418.74     66.15 o 
  -7  11   5      263.42      260.79     14.56 o 
  -5  11   5     5506.90     5503.35     71.51 o 
  -3  11   5    10231.90    10071.67    123.58 o 
  -1  11   5     5908.18     5707.31     71.78 o 
   1  11   5      605.48      625.14     13.67 o 
   3  11   5     1843.76     1763.98     34.14 o 
   5  11   5      149.40      158.51     20.55 o 
   7  11   5      323.37      354.80     33.69 o 
   9  11   5      739.30      791.87     64.67 o 
  11  11   5      641.64      729.41     70.42 o 
 -14  12   5     1268.93     1293.37     38.31 o 
 -12  12   5        0.25       -2.85     12.73 o 
 -10  12   5      315.84      298.56     17.76 o 
  -8  12   5      306.25      305.91     17.90 o 
  -6  12   5      187.07      219.75     14.86 o 
  -4  12   5       13.58       27.64      8.76 o 
  -2  12   5      212.06      179.34     12.23 o 
   0  12   5      639.51      666.74     17.03 o 
   2  12   5      365.48      349.13     12.12 o 
   4  12   5     3704.62     3520.67     55.65 o 
   6  12   5       37.71       53.82     19.97 o 
   8  12   5     1673.01     1635.33     67.53 o 
  10  12   5     1042.53     1033.04     63.57 o 
 -13  13   5      783.58      754.91     98.66 o 
 -11  13   5     1122.12     1060.15     33.26 o 
  -9  13   5     7929.85     7546.54    116.88 o 
  -7  13   5    12946.28    12731.72    188.50 o 
  -5  13   5     2273.17     2310.58     46.90 o 
  -3  13   5       76.45       63.54     11.21 o 
  -1  13   5       47.99       53.09     10.37 o 
   1  13   5     2801.63     2769.45     42.46 o 
   3  13   5     2500.26     2556.69     32.02 o 
   5  13   5        6.54       12.06     16.61 o 
   7  13   5       90.89      121.83     24.38 o 
   9  13   5      360.90      387.75     50.99 o 
 -12  14   5       43.98       69.06     25.40 o 
 -10  14   5       19.23       27.31     12.56 o 
  -8  14   5       39.91       37.33     12.40 o 
  -6  14   5      276.71      280.30     19.01 o 
  -4  14   5      595.17      545.89     21.65 o 
  -2  14   5        6.73       -3.22      7.23 o 
   0  14   5      269.96      288.31     15.46 o 
   2  14   5       48.68       56.89     12.00 o 
   4  14   5      334.04      347.02     31.96 o 
   6  14   5       10.01       -7.31     16.21 o 
   8  14   5      911.27      918.97     58.16 o 
 -11  15   5     1190.58     1271.51     42.04 o 
  -9  15   5     4494.22     4366.52     82.26 o 
  -7  15   5     4418.81     4399.16     76.02 o 
  -5  15   5     2041.82     2123.06     50.09 o 
  -3  15   5     2291.37     2459.74     54.23 o 
  -1  15   5     1784.25     1883.38     54.65 o 
   1  15   5     2021.49     2085.42     43.37 o 
   3  15   5      697.21      743.82     50.95 o 
   5  15   5      280.96      234.09     44.60 o 
   7  15   5      301.62      277.43     37.50 o 
  -8  16   5      575.67      474.31     27.15 o 
  -6  16   5        8.88       22.83     12.41 o 
  -4  16   5      775.45      766.31     43.07 o 
  -2  16   5       54.35       57.33     13.76 o 
   0  16   5     1302.74     1363.56     39.56 o 
   2  16   5      301.51      317.53     37.53 o 
   4  16   5       64.87       67.60     23.47 o 
   6  16   5      270.10      229.98     39.62 o 
  -7  17   5     3031.35     3069.59     75.35 o 
  -5  17   5     4342.03     4411.03     92.99 o 
  -3  17   5     3258.71     3311.33     84.80 o 
  -1  17   5     1814.59     1839.19     76.31 o 
   1  17   5     1113.35     1184.34     71.39 o 
   3  17   5      400.01      409.64     43.45 o 
 -20   0   6     1622.46     1694.87    108.28 o 
 -18   0   6      966.26      958.69     62.78 o 
 -16   0   6     2745.32     2720.40     99.38 o 
 -14   0   6     7072.92     6963.20    233.98 o 
 -12   0   6    17965.06    17996.96    551.02 o 
 -10   0   6     2032.20     2223.44    116.89 o 
  -8   0   6    17636.24    19114.33   1279.33 o 
  -6   0   6    19719.07    20913.99    583.54 o 
  -4   0   6     2532.03     2177.20     34.90 o 
  -2   0   6     1404.15     2224.28    112.22 o 
   0   0   6    40798.52    42206.89    825.91 o 
   2   0   6    79559.54    83928.98   2125.61 o 
   4   0   6    22231.24    22083.01    585.89 o 
   6   0   6    20824.14    21030.19    569.20 o 
   8   0   6     1438.65     1371.88     62.40 o 
  10   0   6     1337.06     1169.63     35.03 o 
  12   0   6       63.84       78.51     13.74 o 
  14   0   6       89.80      145.91     18.91 o 
  16   0   6      493.92      421.78     39.75 o 
 -19   1   6        0.01        8.08     17.50 o 
 -17   1   6      292.87      164.36     65.31 o 
 -15   1   6        8.68        1.08     11.86 o 
 -13   1   6       24.16       51.33     14.49 o 
 -11   1   6      851.69      848.58     44.45 o 
  -9   1   6     4231.17     4442.59     50.28 o 
  -7   1   6     1376.73     1497.93     14.53 o 
  -5   1   6    10962.16    10756.64    135.19 o 
  -3   1   6      446.71      367.83     10.29 o 
  -1   1   6     9860.15     9738.38     92.32 o 
   1   1   6     3684.51     3449.99     30.23 o 
   3   1   6     4358.18     4938.35     69.86 o 
   5   1   6      913.44      962.94     14.29 o 
   7   1   6     2293.01     2436.18     33.44 o 
   9   1   6      223.10      214.63     11.35 o 
  11   1   6      180.57      147.21     12.82 o 
  13   1   6        0.73        8.36      7.64 o 
  15   1   6       41.92       48.23     13.57 o 
 -20   2   6      972.90     1018.45     59.90 o 
 -18   2   6     3132.23     3281.23     98.83 o 
 -16   2   6     4040.14     4269.46    104.61 o 
 -14   2   6     2725.49     2614.37     73.18 o 
 -12   2   6     1257.26     1211.95     42.69 o 
 -10   2   6       72.73       80.61      8.27 o 
  -8   2   6      893.21      790.87     14.30 o 
  -6   2   6     2079.58     1909.56     21.86 o 
  -4   2   6    31904.23    31328.74    415.24 o 
  -2   2   6    12486.71    12415.51    148.66 o 
   0   2   6    14458.92    14149.01    148.11 o 
   2   2   6    12845.68    13111.76    131.54 o 
   4   2   6    26248.35    26489.99    330.84 o 
   6   2   6    26807.29    27394.33    344.01 o 
   8   2   6     1291.31     1356.78     20.10 o 
  10   2   6        3.94       11.06     10.40 o 
  12   2   6       18.29       13.20      9.55 o 
  14   2   6      272.30      270.60     19.86 o 
  16   2   6      372.78      421.70     36.67 o 
 -19   3   6        1.80       18.09     22.72 o 
 -17   3   6      230.12      183.86     63.84 o 
 -15   3   6      353.89      359.97     28.31 o 
 -13   3   6       42.63       22.35     14.36 o 
 -11   3   6     2030.65     2070.73     52.03 o 
  -9   3   6     2872.38     3164.91     49.06 o 
  -7   3   6     4259.05     4504.92     61.12 o 
  -5   3   6    34659.01    37298.35    532.22 o 
  -3   3   6        1.06        9.16      3.91 o 
  -1   3   6    23415.49    25436.52    319.08 o 
   1   3   6      698.76      664.47     17.11 o 
   3   3   6      403.56      528.37     10.15 o 
   5   3   6        5.98       11.92      3.92 o 
   7   3   6     1594.42     1629.32     18.64 o 
   9   3   6      119.03       99.43     12.28 o 
  11   3   6      159.83      125.39     14.61 o 
  13   3   6      174.23      173.93     17.61 o 
  15   3   6        0.84       -2.84     15.36 o 
 -20   4   6     1467.44     1534.99     81.03 o 
 -18   4   6     3403.98     3427.09    100.38 o 
 -16   4   6      881.61     1003.00     45.39 o 
 -14   4   6      276.01      309.64     28.35 o 
 -12   4   6     1213.95     1203.11     33.27 o 
 -10   4   6        6.92        8.52      6.02 o 
  -8   4   6      367.52      343.03     11.90 o 
  -6   4   6     2694.40     2483.72     30.85 o 
  -4   4   6     1431.42     1155.68     20.87 o 
  -2   4   6     1177.44      816.15     17.21 o 
   0   4   6    35419.20    35308.23    435.41 o 
   2   4   6    36816.87    37906.52    701.07 o 
   4   4   6     7156.90     7314.33    122.79 o 
   6   4   6      257.69      225.54     13.82 o 
   8   4   6     2495.99     2436.02     40.19 o 
  10   4   6     8166.95     7997.22    121.60 o 
  12   4   6       74.46       50.27     10.09 o 
  14   4   6      989.33      998.45     48.82 o 
 -19   5   6      543.86      650.09     64.26 o 
 -17   5   6        0.90       -5.91     16.23 o 
 -15   5   6      228.21      264.71     25.07 o 
 -13   5   6     3618.48     3679.58     65.07 o 
 -11   5   6      919.05      979.97     26.12 o 
  -9   5   6    16101.88    16578.94    212.80 o 
  -7   5   6      176.33      195.37     11.21 o 
  -5   5   6      272.81      313.44      9.64 o 
  -3   5   6      537.22      607.05     11.89 o 
  -1   5   6      570.11      521.68     11.68 o 
   1   5   6     3930.32     4007.99     29.32 o 
   3   5   6     2431.26     2743.40     54.80 o 
   5   5   6     1146.88     1237.73     33.68 o 
   7   5   6      611.10      577.79     30.16 o 
   9   5   6      905.56      895.19     30.21 o 
  11   5   6      707.56      666.98     23.31 o 
  13   5   6      260.41      209.25     76.79 o 
  15   5   6       35.20       48.58     21.57 o 
 -18   6   6     1757.19     1715.64     92.13 o 
 -16   6   6     3945.72     3711.41     96.21 o 
 -14   6   6      853.59      828.44     31.58 o 
 -12   6   6       12.70       12.50      5.09 o 
 -10   6   6      302.80      280.73      9.06 o 
  -8   6   6     1344.38     1447.23     21.50 o 
  -6   6   6     2360.99     2545.68     26.86 o 
  -4   6   6    42065.54    42727.89    550.71 o 
  -2   6   6    80828.99    81934.59   2229.07 o 
   0   6   6     2826.56     2559.56     46.89 o 
   2   6   6      323.17      254.74     16.40 o 
   4   6   6     3261.91     3293.03     62.99 o 
   6   6   6     6040.37     6075.84    109.43 o 
   8   6   6     4541.80     4602.76     95.72 o 
  10   6   6       68.38       52.53     18.86 o 
  12   6   6      252.00      260.62     29.13 o 
  14   6   6       97.53       55.50     28.59 o 
 -19   7   6      654.77      534.65    184.27 o 
 -17   7   6      621.33      476.16    202.53 o 
 -15   7   6     1548.79     1614.19     42.52 o 
 -13   7   6     1414.05     1448.89     20.75 o 
 -11   7   6      905.39      936.72     30.85 o 
  -9   7   6      417.16      395.90     16.97 o 
  -7   7   6        0.94       10.23      6.39 o 
  -5   7   6     1301.83     1294.11     21.77 o 
  -3   7   6      122.04      108.67      9.75 o 
  -1   7   6     1099.37     1150.29     18.54 o 
   1   7   6        9.85       15.54      4.92 o 
   3   7   6      103.61      123.52     16.92 o 
   5   7   6       39.78       45.27     13.54 o 
   7   7   6      163.14      150.92     19.79 o 
   9   7   6       65.54       64.96     20.34 o 
  11   7   6       37.11       13.95     16.08 o 
  13   7   6       16.68       32.10     20.00 o 
 -18   8   6     1460.38     1022.73    616.96 o 
 -16   8   6     1944.44     1837.60     62.17 o 
 -14   8   6     3015.47     2992.02     49.55 o 
 -12   8   6     4090.72     4085.39     65.58 o 
 -10   8   6      433.82      443.07     16.15 o 
  -8   8   6     6013.38     5905.04     66.30 o 
  -6   8   6     7539.62     7490.08     80.22 o 
  -4   8   6     2116.76     2096.66     28.38 o 
  -2   8   6     9485.35     9529.35     94.35 o 
   0   8   6    26842.47    27488.64    360.77 o 
   2   8   6    26712.88    26462.50    441.91 o 
   4   8   6      833.01      858.18     38.18 o 
   6   8   6     1249.42     1320.63     50.82 o 
   8   8   6      519.91      598.70     70.29 o 
  10   8   6     1744.84     1732.79     72.81 o 
  12   8   6      500.04      472.33     45.38 o 
  14   8   6      347.41        2.93     22.99 o 
 -17   9   6       12.41        7.43     12.28 o 
 -15   9   6      732.51      821.18    152.21 o 
 -13   9   6       47.51       35.62     10.53 o 
 -11   9   6     1099.39     1076.16     24.85 o 
  -9   9   6      101.98      103.14      9.99 o 
  -7   9   6     5742.20     5496.34     73.26 o 
  -5   9   6    11333.06    11079.76    138.57 o 
  -3   9   6      773.59      703.44     27.70 o 
  -1   9   6     7414.55     7380.94     76.37 o 
   1   9   6      136.78      189.99     16.18 o 
   3   9   6      184.86      209.29     19.86 o 
   5   9   6      288.79      278.50     25.19 o 
   7   9   6     1273.33     1396.93     56.95 o 
   9   9   6        8.70       32.06     18.67 o 
  11   9   6      366.20      405.18     38.79 o 
  13   9   6       40.59       35.55     30.68 o 
 -16  10   6      940.48      988.27     68.23 o 
 -14  10   6     3558.20     3502.79     69.27 o 
 -12  10   6      396.12      390.74     18.88 o 
 -10  10   6      110.99      120.66     11.02 o 
  -8  10   6      239.28      203.70     12.43 o 
  -6  10   6     3047.08     3067.09     45.26 o 
  -4  10   6     6716.36     6504.52     85.50 o 
  -2  10   6    15929.57    15757.26    178.28 o 
   0  10   6     7988.87     8023.98     82.64 o 
   2  10   6       37.31       46.59      6.55 o 
   4  10   6     5565.62     5560.18    103.62 o 
   6  10   6    14180.36    14268.65    311.02 o 
   8  10   6     2336.09     2326.86     87.55 o 
  10  10   6        1.86       10.03     19.20 o 
  12  10   6      217.84      253.12     37.24 o 
 -15  11   6      156.63      129.44     37.64 o 
 -13  11   6       31.07       30.17     13.06 o 
 -11  11   6      238.22      265.06     15.69 o 
  -9  11   6      133.47      124.84     12.04 o 
  -7  11   6      514.47      545.20     21.35 o 
  -5  11   6      196.07      177.52     12.20 o 
  -3  11   6      142.21      131.64     11.48 o 
  -1  11   6       68.15       69.72      7.94 o 
   1  11   6      990.62      993.36     23.57 o 
   3  11   6        2.94        2.17     14.16 o 
   5  11   6        1.15        1.69     19.21 o 
   7  11   6      900.75      946.32     52.77 o 
   9  11   6      365.24      413.66     45.78 o 
  11  11   6        7.30       48.41     27.81 o 
 -14  12   6      591.21        2.08     23.75 o 
 -12  12   6      321.22      322.73     45.19 o 
 -10  12   6      697.72      670.58     23.62 o 
  -8  12   6      151.94      170.99     13.92 o 
  -6  12   6     2711.73     2607.97     44.04 o 
  -4  12   6      160.15      163.42     13.24 o 
  -2  12   6      509.47      578.98     28.47 o 
   0  12   6     3993.15     4052.66     51.11 o 
   2  12   6     7548.70     7353.53     77.69 o 
   4  12   6    11460.04    11641.06    216.57 o 
   6  12   6     7353.89     7412.82    203.07 o 
   8  12   6     1786.72     1742.89     78.12 o 
  10  12   6       91.69      119.83     31.45 o 
 -13  13   6        8.77        8.47     10.75 o 
 -11  13   6       20.52       18.00     11.98 o 
  -9  13   6      141.54      168.52     16.15 o 
  -7  13   6       86.52      112.67     15.09 o 
  -5  13   6     2176.99     2102.22     42.76 o 
  -3  13   6        3.45       20.92     10.83 o 
  -1  13   6     1868.40     1836.77     36.75 o 
   1  13   6      342.90      390.48     14.04 o 
   3  13   6       66.93       83.11     20.23 o 
   5  13   6       92.68      124.82     26.48 o 
   7  13   6       61.88       55.81     26.06 o 
   9  13   6       19.67       -3.73     22.67 o 
 -12  14   6       89.54       91.10     18.40 o 
 -10  14   6      149.95      148.93     17.47 o 
  -8  14   6      202.58      212.22     19.79 o 
  -6  14   6      433.20      456.41     26.02 o 
  -4  14   6      373.01      355.29     20.56 o 
  -2  14   6     1049.02     1090.90     35.30 o 
   0  14   6     3642.75     3849.29     65.85 o 
   2  14   6    12944.53    13233.83    191.06 o 
   4  14   6     7415.73     7333.19    162.06 o 
   6  14   6      765.17      799.18     48.51 o 
   8  14   6      377.68      340.08     44.92 o 
 -11  15   6       86.75       67.02     21.74 o 
  -9  15   6      156.97      142.26     18.46 o 
  -7  15   6      720.85      711.06     28.40 o 
  -5  15   6       32.28       37.10     13.11 o 
  -3  15   6       32.84       24.95     13.43 o 
  -1  15   6        0.03        3.32     11.52 o 
   1  15   6      130.97      113.74     28.44 o 
   3  15   6       25.70       25.13     22.87 o 
   5  15   6      312.51      288.41     34.35 o 
   7  15   6      444.18      433.58     42.04 o 
  -8  16   6      106.95       91.64     16.10 o 
  -6  16   6     1013.40      994.34     36.35 o 
  -4  16   6     2032.40     2085.25     53.79 o 
  -2  16   6     2865.54     2999.47     66.71 o 
   0  16   6     3590.38     3782.04    108.62 o 
   2  16   6     4600.62     4393.76    205.99 o 
   4  16   6     2635.84     2834.22    142.17 o 
  -5  17   6        0.20       -4.45     11.36 o 
  -3  17   6       37.02       32.40     13.56 o 
  -1  17   6       23.11       20.40     19.70 o 
   1  17   6       67.68       83.90     29.64 o 
 -19   1   7      859.31      992.30     48.60 o 
 -17   1   7     2682.28     2603.43     70.97 o 
 -15   1   7     7321.40     7072.99    161.37 o 
 -13   1   7     6888.47     6867.30    129.80 o 
 -11   1   7    12453.81    12153.76    203.02 o 
  -9   1   7     6041.19     5679.70     90.07 o 
  -7   1   7     1182.38     1065.61     14.11 o 
  -5   1   7     8031.54     7643.43     97.23 o 
  -3   1   7      434.77      691.94     20.67 o 
  -1   1   7     2318.38     2406.58     25.84 o 
   1   1   7     2362.75     2530.13     38.35 o 
   3   1   7     7939.48     7946.89     87.77 o 
   5   1   7    16135.55    16420.32    197.56 o 
   7   1   7    11578.64    11734.17    149.00 o 
   9   1   7       72.58       81.93     11.15 o 
  11   1   7       41.88       58.50     10.98 o 
  13   1   7     1833.19     1777.50     38.04 o 
  15   1   7      939.47      974.75     36.96 o 
 -20   2   7      220.75      196.02     65.57 o 
 -18   2   7     1154.76     1206.06     64.02 o 
 -16   2   7      480.29      453.99     38.32 o 
 -14   2   7      883.67      916.67     38.95 o 
 -12   2   7      854.08      910.32     24.30 o 
 -10   2   7     1659.06     2031.23     34.70 o 
  -8   2   7      624.78      660.72     30.81 o 
  -6   2   7      788.66      728.16     11.04 o 
  -4   2   7      172.15      144.35      6.89 o 
  -2   2   7     4115.42     4163.33     51.79 o 
   0   2   7    10011.78    10729.11    109.39 o 
   2   2   7     3297.54     3418.69     31.05 o 
   4   2   7     6103.59     6829.87     72.35 o 
   6   2   7       38.46       92.66      6.80 o 
   8   2   7       24.70       51.85      6.31 o 
  10   2   7        1.53        7.52      8.98 o 
  12   2   7       47.74       67.65     11.52 o 
  14   2   7       34.33       34.81     14.21 o 
 -19   3   7      702.41      122.63    128.47 o 
 -17   3   7     1330.20     1476.27     79.29 o 
 -15   3   7     3972.38     4102.97    107.12 o 
 -13   3   7     3251.89     3253.14     48.17 o 
 -11   3   7     6706.66     6695.69     95.75 o 
  -9   3   7    12488.69    12491.06    181.39 o 
  -7   3   7     6628.50     6485.81     67.43 o 
  -5   3   7    10965.19    11109.40    112.36 o 
  -3   3   7     5026.52     5407.90     59.24 o 
  -1   3   7      913.12      907.66     16.37 o 
   1   3   7     2875.04     2960.24     51.95 o 
   3   3   7    12438.48    12638.00    122.36 o 
   5   3   7     5578.27     5228.35     52.01 o 
   7   3   7     3860.19     3697.02     40.06 o 
   9   3   7    11152.89    10799.73    128.53 o 
  11   3   7     5839.05     5802.00     96.18 o 
  13   3   7      817.31      848.95     49.21 o 
  15   3   7      112.99      118.45     23.78 o 
 -20   4   7      148.86      153.62     62.87 o 
 -18   4   7      364.96      393.85    123.56 o 
 -16   4   7       57.00       39.79     20.14 o 
 -14   4   7     1328.55     1407.28     36.01 o 
 -12   4   7      205.03      221.91     13.69 o 
 -10   4   7      347.10      405.26     27.57 o 
  -8   4   7      510.51      533.04     21.34 o 
  -6   4   7      155.88      250.76      8.80 o 
  -4   4   7       19.93       21.36      6.57 o 
  -2   4   7      302.31      245.84     10.31 o 
   0   4   7     2061.96     2105.32     33.46 o 
   2   4   7     1409.71     1485.53     19.02 o 
   4   4   7       84.38      147.45     13.93 o 
   6   4   7      982.16     1000.51     19.31 o 
   8   4   7      860.17      804.42     32.50 o 
  10   4   7       30.24       28.69      8.93 o 
  12   4   7       23.12       19.84      8.02 o 
  14   4   7        0.00       14.45     16.42 o 
 -19   5   7       18.90       21.01     19.88 o 
 -17   5   7      629.60      662.02     49.20 o 
 -15   5   7     2711.37     2789.72     51.89 o 
 -13   5   7     4391.06     4577.57     82.72 o 
 -11   5   7     7777.35     7927.66    133.70 o 
  -9   5   7    12075.75    12036.13    159.21 o 
  -7   5   7    13375.30    13907.66    174.55 o 
  -5   5   7     6544.29     6325.66     72.52 o 
  -3   5   7      220.57      123.96      8.87 o 
  -1   5   7      659.74      737.63     14.88 o 
   1   5   7      759.22      514.30     11.77 o 
   3   5   7     8069.26     7515.01    125.97 o 
   5   5   7     2207.14     2271.53     56.57 o 
   7   5   7     5819.08     5809.32    109.28 o 
   9   5   7    14295.44    14158.61    268.89 o 
  11   5   7     4947.78     4735.46     87.66 o 
  13   5   7     1938.08     2031.82     81.50 o 
 -18   6   7       75.71       64.34     32.09 o 
 -16   6   7       33.31       55.59     21.69 o 
 -14   6   7       13.41       23.22     14.10 o 
 -12   6   7        8.16       -3.45     12.53 o 
 -10   6   7      149.10      158.61     15.27 o 
  -8   6   7      372.12      446.40     14.34 o 
  -6   6   7        3.79       12.76      6.04 o 
  -4   6   7       67.39       77.86      7.37 o 
  -2   6   7      263.18      354.12     18.91 o 
   0   6   7      923.34      842.87     21.31 o 
   2   6   7     1822.04     1906.74     43.38 o 
   4   6   7      313.22      341.88     21.68 o 
   6   6   7       95.82      103.76     16.51 o 
   8   6   7        8.05       16.47     15.65 o 
  10   6   7        4.05       -4.62     12.97 o 
  12   6   7      113.23      105.30     29.81 o 
  14   6   7      215.17      150.30     67.46 o 
 -19   7   7      248.68      218.61     73.12 o 
 -17   7   7     1347.66     1294.40     57.74 o 
 -15   7   7     1758.43     1648.46     47.53 o 
 -13   7   7     5384.46     5156.91    104.13 o 
 -11   7   7    13014.46    13093.08    191.89 o 
  -9   7   7    11450.16    10931.31    198.02 o 
  -7   7   7     8337.72     8006.55    108.93 o 
  -5   7   7      166.73      180.18     10.48 o 
  -3   7   7      851.40      857.60     19.36 o 
  -1   7   7     1160.11     1201.26     18.54 o 
   1   7   7      206.46      234.32     22.77 o 
   3   7   7     3307.28     3464.37     92.45 o 
   5   7   7     2475.41     2399.07     60.50 o 
   7   7   7     5898.20     5822.05    146.89 o 
   9   7   7     4667.12     4731.95    112.59 o 
  11   7   7     3662.19     3835.05    106.17 o 
  13   7   7     2848.23     2688.79    103.24 o 
 -18   8   7       42.58       46.85     24.72 o 
 -16   8   7      128.88      122.66     17.35 o 
 -14   8   7     1972.83     1884.41     62.59 o 
 -12   8   7      383.88      342.98     12.86 o 
 -10   8   7     4791.58     4735.72     64.06 o 
  -8   8   7     3061.84     2985.03     44.51 o 
  -6   8   7      930.82      853.39     18.64 o 
  -4   8   7      952.89      833.39     17.25 o 
  -2   8   7      498.41      475.90     16.12 o 
   0   8   7       23.82       22.59      6.12 o 
   2   8   7     2212.56     2031.96     58.12 o 
   4   8   7      350.66      361.36     25.46 o 
   6   8   7     2302.05     2195.59     69.57 o 
   8   8   7      111.22      107.38     35.08 o 
  10   8   7        5.13        2.41     14.61 o 
  12   8   7       36.40       24.99     20.29 o 
 -17   9   7     1728.76     1765.95     72.38 o 
 -15   9   7     3037.30     2900.13     83.23 o 
 -13   9   7     5545.71     5399.82    107.42 o 
 -11   9   7     4419.34     4227.84     62.78 o 
  -9   9   7     4376.57     4376.24     56.69 o 
  -7   9   7     3932.68     3906.71     54.82 o 
  -5   9   7     2512.62     2300.93     41.26 o 
  -3   9   7     1723.00     1692.94     26.34 o 
  -1   9   7     3035.17     2890.84     45.22 o 
   1   9   7     4405.84     4457.86     39.06 o 
   3   9   7      303.91      307.73     25.15 o 
   5   9   7     1093.70     1228.93     53.64 o 
   7   9   7     3365.92     3563.43     95.29 o 
   9   9   7     5739.01     5723.09    158.47 o 
  11   9   7     3530.93     3451.98    148.14 o 
 -16  10   7       55.61       38.98     30.55 o 
 -14  10   7       47.93       41.27     15.38 o 
 -12  10   7      179.84      175.06     14.97 o 
 -10  10   7      601.95      604.24     23.83 o 
  -8  10   7       14.65       16.76      8.06 o 
  -6  10   7     7222.30     6906.40     90.29 o 
  -4  10   7     1912.27     1804.55     35.65 o 
  -2  10   7     9965.57     9836.84    115.52 o 
   0  10   7     6799.32     6678.59     91.98 o 
   2  10   7       10.51        9.37     11.17 o 
   4  10   7     1867.44     1881.91    106.38 o 
   6  10   7       39.19       49.89     29.30 o 
   8  10   7      995.03     1042.32     61.58 o 
  10  10   7       56.69       42.15     22.56 o 
  12  10   7      736.68      744.94     65.44 o 
 -15  11   7     1335.42     1382.58    104.98 o 
 -13  11   7     6801.28     6731.25    135.64 o 
 -11  11   7     3597.66     3485.97     62.56 o 
  -9  11   7     1320.04     1301.94     36.36 o 
  -7  11   7      754.82      761.24     22.09 o 
  -5  11   7     2611.49     2602.52     40.86 o 
  -3  11   7     4841.05     4978.00     65.43 o 
  -1  11   7      290.55      300.83     13.68 o 
   1  11   7      966.98      937.63     20.52 o 
   3  11   7     1609.10     1589.10     50.60 o 
   5  11   7    12961.75    12946.47    303.72 o 
   7  11   7     5606.17     5419.62    161.49 o 
   9  11   7      497.37      571.42     48.02 o 
  11  11   7      282.88      326.21     47.23 o 
 -14  12   7      119.68       66.67     39.96 o 
 -12  12   7       15.22        9.32     10.79 o 
 -10  12   7      208.26      229.27     17.14 o 
  -8  12   7      286.12      271.11     17.59 o 
  -6  12   7     2394.25     2430.16     46.39 o 
  -4  12   7     1296.95     1287.32     36.68 o 
  -2  12   7     3453.24     3566.84     49.13 o 
   0  12   7     1188.06     1235.16     32.65 o 
   2  12   7      998.37     1008.67     41.76 o 
   4  12   7     2036.82     2088.45     66.73 o 
   6  12   7       18.76        7.21     20.06 o 
   8  12   7     1312.81     1346.63    199.36 o 
  10  12   7      100.47      103.03     34.26 o 
 -13  13   7      334.48      194.09     69.18 o 
 -11  13   7     1029.20     1108.32     37.76 o 
  -9  13   7     4345.27     4229.72     72.65 o 
  -7  13   7     5414.93     5276.18     83.12 o 
  -5  13   7      604.23      632.73     24.85 o 
  -3  13   7       16.63       32.33     10.72 o 
  -1  13   7        4.22       15.34      8.43 o 
   1  13   7     1019.03     1050.88     20.91 o 
   3  13   7     2902.62     2912.86     89.00 o 
   5  13   7     4242.49     4268.44    118.64 o 
   7  13   7     2313.86     2399.19     99.26 o 
   9  13   7      823.06      787.20     69.89 o 
 -12  14   7      402.40      398.12     46.45 o 
 -10  14   7      838.78      831.15     30.57 o 
  -8  14   7        2.12        6.38     10.70 o 
  -6  14   7        6.53       19.55     11.73 o 
  -4  14   7        8.95      -11.13     12.30 o 
  -2  14   7       34.37       22.43     10.16 o 
   0  14   7       89.23       62.61      8.64 o 
   2  14   7      409.59      395.94     36.67 o 
   4  14   7      232.45      252.66     31.27 o 
   6  14   7        0.18       -1.93     21.45 o 
 -11  15   7     2694.15     2716.78     66.10 o 
  -9  15   7     2237.99     2280.80     60.24 o 
  -7  15   7     1502.86     1546.98     52.27 o 
  -5  15   7       38.66       55.81     16.02 o 
  -3  15   7       37.11       39.59     11.86 o 
  -1  15   7        0.44        0.12      7.26 o 
   1  15   7      628.61      665.21     53.76 o 
   3  15   7     2023.68     1971.00     83.76 o 
   5  15   7     1596.41     1684.07     78.43 o 
  -8  16   7       24.00       18.15     12.97 o 
  -6  16   7      178.19      223.59     21.02 o 
  -4  16   7        0.04      -13.11     13.11 o 
  -2  16   7      171.77      160.63     16.71 o 
   0  16   7      278.49      299.52     37.49 o 
   2  16   7       24.45       -2.99     22.50 o 
  -5  17   7      288.87      276.96     28.56 o 
  -3  17   7        0.95        5.26     10.86 o 
  -1  17   7      159.21      167.52     29.40 o 
 -20   0   8      516.05      418.81    286.79 o 
 -18   0   8       67.59       12.35     21.83 o 
 -16   0   8      134.72      201.68     33.21 o 
 -14   0   8      127.42      129.98     25.28 o 
 -12   0   8      195.06      180.72     23.44 o 
 -10   0   8     1711.37     1593.84     60.99 o 
  -8   0   8    22361.06    21050.97    588.79 o 
  -6   0   8    20658.79    20586.39    606.78 o 
  -4   0   8    13609.67    13265.63    230.41 o 
  -2   0   8    21511.09    20825.90    372.76 o 
   0   0   8     3754.17     3409.91     49.44 o 
   2   0   8     8150.98     7833.31    177.69 o 
   4   0   8      637.61      643.75     21.47 o 
   6   0   8       21.70       19.65     16.08 o 
   8   0   8     1965.31     1928.23     49.58 o 
  10   0   8       35.52       52.78     19.50 o 
  12   0   8     3025.89     3090.97     77.31 o 
  14   0   8     2150.17     2238.77     84.37 o 
 -19   1   8       72.71       57.70     22.84 o 
 -17   1   8       12.61       -5.58     13.64 o 
 -15   1   8      361.23      385.50     26.74 o 
 -13   1   8       62.83       66.78     15.27 o 
 -11   1   8      399.02      463.08     14.55 o 
  -9   1   8     1962.26     2027.33     30.34 o 
  -7   1   8        4.49       -3.67     14.78 o 
  -5   1   8      413.07      430.76     21.07 o 
  -3   1   8      166.76      170.71      9.81 o 
  -1   1   8      642.99      692.47     12.16 o 
   1   1   8      355.27      322.38      9.79 o 
   3   1   8     4872.18     5287.23     62.57 o 
   5   1   8      964.12      984.48     19.74 o 
   7   1   8       56.09       52.00      8.34 o 
   9   1   8      645.80      741.53     19.63 o 
  11   1   8       75.62       78.18     10.71 o 
  13   1   8      284.97      279.73     16.23 o 
 -20   2   8      585.86      651.99     52.12 o 
 -18   2   8      991.64      952.97     46.90 o 
 -16   2   8      857.40      893.90     61.38 o 
 -14   2   8     1427.05     1390.76     54.90 o 
 -12   2   8     3222.80     3315.94     59.37 o 
 -10   2   8     1674.37     1541.95     28.34 o 
  -8   2   8     5978.58     5723.30     63.25 o 
  -6   2   8    13982.74    13724.16    165.48 o 
  -4   2   8    50341.74    52629.13   1008.47 o 
  -2   2   8    24166.60    24091.02    356.74 o 
   0   2   8     1106.03     1015.64     17.53 o 
   2   2   8     5168.56     5125.90     49.86 o 
   4   2   8     1432.35     1471.46     18.16 o 
   6   2   8        9.42        1.28      5.36 o 
   8   2   8      208.66      260.79     10.72 o 
  10   2   8     1668.65     1608.05     30.26 o 
  12   2   8      727.76      757.29     22.34 o 
  14   2   8     1267.31     1348.40     76.54 o 
 -19   3   8      457.03      399.09    128.25 o 
 -17   3   8      108.25       73.93     31.83 o 
 -15   3   8     3216.96     3305.01     95.09 o 
 -13   3   8     1238.75     1230.45     22.54 o 
 -11   3   8      693.75      582.26     15.68 o 
  -9   3   8      693.32      853.40     63.95 o 
  -7   3   8       46.41       26.09      8.18 o 
  -5   3   8     2892.62     2959.81     42.40 o 
  -3   3   8      714.78      856.51     35.52 o 
  -1   3   8     1011.87     1172.55     17.78 o 
   1   3   8      703.97      781.58     10.18 o 
   3   3   8     4349.61     4550.13     48.06 o 
   5   3   8     3531.45     3438.54     34.99 o 
   7   3   8        0.12        6.22      5.16 o 
   9   3   8      699.18      785.37     17.33 o 
  11   3   8       76.15       78.63     13.72 o 
  13   3   8        3.48       14.26     18.11 o 
 -20   4   8      555.23      509.48    170.85 o 
 -18   4   8      221.59      175.00     70.22 o 
 -16   4   8       31.58       19.31     20.79 o 
 -14   4   8        2.86       12.23      9.38 o 
 -12   4   8      221.83      261.25     18.39 o 
 -10   4   8    11235.74    11180.65    186.45 o 
  -8   4   8    30494.27    30787.81    450.22 o 
  -6   4   8     7865.71     7763.16     93.47 o 
  -4   4   8     4309.84     3838.32     47.79 o 
  -2   4   8    13568.92    13500.12    148.75 o 
   0   4   8    27641.50    28229.88    339.42 o 
   2   4   8     7486.01     7620.52     83.17 o 
   4   4   8     1368.21     1339.12     28.46 o 
   6   4   8      841.91      874.89     35.25 o 
   8   4   8     1496.88     1461.12     21.75 o 
  10   4   8     2851.17     2663.08     52.68 o 
  12   4   8     1283.83     1331.97     53.08 o 
  14   4   8     1445.24     1517.06     68.44 o 
 -19   5   8      119.68       60.40     28.20 o 
 -17   5   8       23.27       50.02     22.70 o 
 -15   5   8      517.25      456.28     20.21 o 
 -13   5   8     1254.34     1243.10     40.51 o 
 -11   5   8     3961.83     3847.61     68.94 o 
  -9   5   8      263.88      281.52     14.71 o 
  -7   5   8      978.10      861.10     27.50 o 
  -5   5   8      374.85      299.08     11.52 o 
  -3   5   8      102.40       74.36      6.17 o 
  -1   5   8     6052.21     6099.34     60.11 o 
   1   5   8      252.74      281.03      6.91 o 
   3   5   8     8240.48     8875.03    154.19 o 
   5   5   8      708.54      727.05     32.13 o 
   7   5   8     1628.63     1624.14     48.38 o 
   9   5   8      316.07      297.27     29.41 o 
  11   5   8       75.89       80.11     21.67 o 
  13   5   8      453.33      326.34    104.09 o 
 -18   6   8      513.21      569.97     55.57 o 
 -16   6   8      109.24      102.49     17.79 o 
 -14   6   8     1491.40     1597.87     56.57 o 
 -12   6   8     4804.16     4891.07     97.72 o 
 -10   6   8     3404.09     3477.52     59.40 o 
  -8   6   8     3551.78     3570.27     74.32 o 
  -6   6   8    14804.90    14178.11    189.51 o 
  -4   6   8    13439.18    12965.02    164.50 o 
  -2   6   8     8272.48     8375.63     88.08 o 
   0   6   8     2232.09     2247.75     35.25 o 
   2   6   8     1071.71     1028.39     32.92 o 
   4   6   8     3225.96     3300.40     85.77 o 
   6   6   8        1.24       18.71     19.96 o 
   8   6   8     3895.27     3928.64    103.44 o 
  10   6   8     2176.47     2308.47     82.21 o 
  12   6   8     1504.36     1583.22    102.42 o 
 -17   7   8       76.56       78.76     15.76 o 
 -15   7   8      334.78      354.98     29.90 o 
 -13   7   8        0.08        9.33     10.05 o 
 -11   7   8      102.31      101.45     15.39 o 
  -9   7   8      289.61      353.60     20.59 o 
  -7   7   8     2271.51     2200.49     31.89 o 
  -5   7   8      530.92      549.28     17.45 o 
  -3   7   8     1177.39     1233.16     23.99 o 
  -1   7   8      871.22      970.79     30.12 o 
   1   7   8      200.63      256.09     19.64 o 
   3   7   8      151.09      140.42     23.37 o 
   5   7   8      138.50      143.96     19.67 o 
   7   7   8     1693.62     1716.38     72.03 o 
   9   7   8      102.73      128.84     23.07 o 
  11   7   8      839.96      974.97     51.78 o 
  13   7   8      116.35       84.95     29.93 o 
 -18   8   8       32.19       12.11     18.40 o 
 -16   8   8      336.66      315.44     25.54 o 
 -14   8   8       10.15        3.14     11.27 o 
 -12   8   8     1020.83      991.89     40.77 o 
 -10   8   8     7870.91     7729.15    121.09 o 
  -8   8   8    11902.05    11628.05    186.67 o 
  -6   8   8     5984.85     5798.43     77.82 o 
  -4   8   8      811.38      723.27     31.94 o 
  -2   8   8     3305.42     3233.36     42.39 o 
   0   8   8     8680.94     8541.19     83.10 o 
   2   8   8     2493.85     2527.74     68.60 o 
   4   8   8      606.40      593.50     32.20 o 
   6   8   8       57.09       83.32     19.45 o 
   8   8   8      279.28      272.25     29.49 o 
  10   8   8      601.56      638.37     48.25 o 
  12   8   8     1427.16     1450.19     76.62 o 
 -17   9   8      184.25      213.93     23.01 o 
 -15   9   8     2401.32     2227.21     85.17 o 
 -13   9   8      431.07      452.37     24.45 o 
 -11   9   8     3024.88     2967.30     46.93 o 
  -9   9   8      323.59      318.31     17.00 o 
  -7   9   8      252.27      239.59     17.60 o 
  -5   9   8      358.28      403.80     16.33 o 
  -3   9   8      103.42      104.40     12.36 o 
  -1   9   8      337.92      341.82     12.45 o 
   1   9   8        4.80       17.54     13.12 o 
   3   9   8       38.58       50.58     19.94 o 
   5   9   8      781.51      808.34     41.91 o 
   7   9   8       15.31       25.94     17.70 o 
   9   9   8      344.18      379.87     37.16 o 
  11   9   8      200.25      178.58     35.79 o 
 -16  10   8      256.09      239.32     35.63 o 
 -14  10   8      206.71      230.34     24.95 o 
 -12  10   8     2446.21     2417.51     54.35 o 
 -10  10   8     2561.82     2480.13     46.11 o 
  -8  10   8      474.38      474.78     19.34 o 
  -6  10   8     5348.90     5471.25     84.03 o 
  -4  10   8    23814.19    23722.52    331.56 o 
  -2  10   8     9655.64     9659.36    122.72 o 
   0  10   8      474.20      465.42     11.32 o 
   2  10   8      149.01      151.63     22.02 o 
   4  10   8      879.80      827.72     49.96 o 
   6  10   8      418.52      451.68     37.14 o 
   8  10   8      327.51      370.50     37.62 o 
  10  10   8     1205.91     1172.55     65.37 o 
 -15  11   8        8.52       15.65     15.92 o 
 -13  11   8       58.22       62.41     14.42 o 
 -11  11   8      730.08      811.77     26.89 o 
  -9  11   8      277.29      252.29     15.75 o 
  -7  11   8     2334.59     2261.65     40.44 o 
  -5  11   8       96.07      102.00     13.73 o 
  -3  11   8      105.43      118.12     11.86 o 
  -1  11   8      304.67      282.72     12.93 o 
   1  11   8       10.35        3.95     12.89 o 
   3  11   8        4.09       -2.66     15.85 o 
   5  11   8      224.82      243.09     35.60 o 
   7  11   8      167.98      159.71     33.59 o 
   9  11   8      507.32      514.07     52.05 o 
 -14  12   8       56.78       31.31     22.94 o 
 -12  12   8       24.54       14.71     10.44 o 
 -10  12   8     1472.34     1415.30     38.16 o 
  -8  12   8     5423.00     5554.74     84.84 o 
  -6  12   8     8950.11     9017.06    119.71 o 
  -4  12   8     5801.78     5909.88     89.69 o 
  -2  12   8     5836.79     5713.89     95.01 o 
   0  12   8     6681.44     6860.06     97.40 o 
   2  12   8     1463.79     1598.45     54.40 o 
   4  12   8      136.00      161.20     32.50 o 
   6  12   8      395.13      409.86     47.67 o 
   8  12   8        3.51       10.42     23.31 o 
 -13  13   8       26.76       55.48     21.02 o 
 -11  13   8      634.86      633.53     46.95 o 
  -9  13   8        0.50       13.66     12.28 o 
  -7  13   8        5.75       10.00     10.00 o 
  -5  13   8       82.81       81.77     12.52 o 
  -3  13   8      624.45      595.65     25.23 o 
  -1  13   8       61.11       53.10     12.47 o 
   1  13   8      352.06      328.27     35.39 o 
   3  13   8       10.87       10.98     15.88 o 
   5  13   8        8.86       -7.37     18.96 o 
   7  13   8      277.32      303.49     48.26 o 
 -12  14   8      430.53      426.16     30.68 o 
 -10  14   8      599.82      572.79     57.31 o 
  -8  14   8     2420.26     2396.76     57.42 o 
  -6  14   8     6528.98     6539.47    103.87 o 
  -4  14   8     3286.29     3546.47     64.09 o 
  -2  14   8     2395.61     2515.73     58.86 o 
   0  14   8     2739.37     2767.43     78.22 o 
   2  14   8     1390.21     1442.97     70.74 o 
   4  14   8      600.24      594.27     56.63 o 
   6  14   8      112.65      115.11     33.13 o 
  -9  15   8       69.22       42.26     18.33 o 
  -7  15   8      242.10      229.57     21.48 o 
  -5  15   8       90.41       74.83     15.94 o 
  -3  15   8       38.24       35.49     12.18 o 
  -1  15   8      190.87      160.40     29.62 o 
   1  15   8      158.95      159.35     27.17 o 
   3  15   8       17.88       30.51     22.89 o 
  -8  16   8     1376.03     1386.49     48.58 o 
  -6  16   8     2093.78     2124.18     57.46 o 
  -4  16   8     1666.51     1818.05     44.99 o 
  -2  16   8     1279.00     1375.28     65.59 o 
   0  16   8     1519.09     1656.75     80.29 o 
   2  16   8      650.82      601.90     52.11 o 
 -19   1   9     2144.38     2234.31     78.27 o 
 -17   1   9     4710.35     4811.61    120.48 o 
 -15   1   9     5017.22     5066.74    121.00 o 
 -13   1   9      525.67      646.75     29.34 o 
 -11   1   9       20.63       58.66     20.72 o 
  -9   1   9      215.70      231.50     10.05 o 
  -7   1   9     1627.83     1607.64     49.54 o 
  -5   1   9     3444.47     3344.22     51.17 o 
  -3   1   9    10917.77    10926.59    134.85 o 
  -1   1   9    12236.34    11410.90    126.74 o 
   1   1   9      550.90      533.60     11.84 o 
   3   1   9    10328.31    10317.08    127.30 o 
   5   1   9    14785.96    14566.66    186.94 o 
   7   1   9     5859.03     5746.76     73.56 o 
   9   1   9     1315.22     1258.82     24.77 o 
  11   1   9      122.98      131.57     14.12 o 
  13   1   9        1.04        8.39     19.46 o 
 -20   2   9        0.32        9.47     17.78 o 
 -18   2   9      371.09      366.25     85.03 o 
 -16   2   9      114.17      163.79     27.71 o 
 -14   2   9       23.61       43.06     15.01 o 
 -12   2   9      326.04      337.27     11.31 o 
 -10   2   9       11.08        7.25      7.79 o 
  -8   2   9      936.18     1012.19     20.38 o 
  -6   2   9     1921.32     1792.81     35.12 o 
  -4   2   9       51.68       66.44      8.74 o 
  -2   2   9     1641.82     1511.02     27.79 o 
   0   2   9     2663.85     2564.30     30.36 o 
   2   2   9      213.89      343.86     10.83 o 
   4   2   9     2703.40     2627.34     30.11 o 
   6   2   9       65.83       65.50      7.88 o 
   8   2   9       15.28       26.09      8.86 o 
  10   2   9      601.39      628.95     30.37 o 
  12   2   9       81.97       56.73     17.81 o 
 -19   3   9     3951.26     3853.67    128.92 o 
 -17   3   9     3225.76     3035.82     96.30 o 
 -15   3   9     2073.70     2177.07     69.70 o 
 -13   3   9     2136.48     2259.58     42.97 o 
 -11   3   9     1864.36     1846.32     33.22 o 
  -9   3   9      791.80      744.03     11.98 o 
  -7   3   9     1931.62     1906.03     33.36 o 
  -5   3   9     8514.50     8656.47    128.03 o 
  -3   3   9     4272.15     4285.70     80.09 o 
  -1   3   9    12498.85    12275.22    145.79 o 
   1   3   9    16328.26    15961.86    172.87 o 
   3   3   9     9944.72     9581.60     98.77 o 
   5   3   9     3252.46     3176.88     37.14 o 
   7   3   9      880.00      895.01     15.85 o 
   9   3   9      949.00     1008.24     24.43 o 
  11   3   9      970.27      974.86     49.01 o 
  13   3   9        9.08       34.59     20.91 o 
 -18   4   9       97.18       62.87     28.08 o 
 -16   4   9       79.09       46.29     23.55 o 
 -14   4   9     1108.32     1037.84     34.72 o 
 -12   4   9        3.04        2.93      7.43 o 
 -10   4   9     2751.20     2542.81     47.08 o 
  -8   4   9     2322.88     2203.80     31.78 o 
  -6   4   9      106.43      146.81      9.61 o 
  -4   4   9      277.84      250.41     10.15 o 
  -2   4   9      139.98      182.41      7.58 o 
   0   4   9      723.06      721.92     14.03 o 
   2   4   9      694.47      687.53     30.78 o 
   4   4   9      627.79      629.26     17.96 o 
   6   4   9      913.49      893.55     49.82 o 
   8   4   9       45.88       23.20      4.84 o 
  10   4   9      381.38      360.65     38.26 o 
  12   4   9       48.61       46.35     18.77 o 
 -19   5   9     1024.58     1158.66     73.35 o 
 -17   5   9      526.12      603.96     43.28 o 
 -15   5   9     3797.37     3793.89     72.71 o 
 -13   5   9     6511.08     6225.76    117.14 o 
 -11   5   9     1300.34     1301.04     32.15 o 
  -9   5   9      495.43      534.98     12.97 o 
  -7   5   9       78.90      110.53      9.03 o 
  -5   5   9     1956.76     1853.10     28.08 o 
  -3   5   9     4371.40     4237.05     53.01 o 
  -1   5   9    17069.84    17004.74    194.94 o 
   1   5   9    20092.81    19733.19    220.46 o 
   3   5   9     7708.34     7555.68    130.68 o 
   5   5   9     2930.98     3065.28     68.45 o 
   7   5   9      951.70     1064.04     51.75 o 
   9   5   9      998.51     1023.45     50.82 o 
  11   5   9      475.09      439.14     34.66 o 
  13   5   9        1.99       -7.30     18.30 o 
 -18   6   9      171.56      193.38     30.97 o 
 -16   6   9        6.23       -3.24      9.68 o 
 -14   6   9        2.64       -4.14     12.41 o 
 -12   6   9        2.17       -7.67     15.12 o 
 -10   6   9     1020.30      983.71     37.26 o 
  -8   6   9     2281.53     2185.57     38.74 o 
  -6   6   9     1290.91     1276.64     25.46 o 
  -4   6   9       17.69       17.56      7.03 o 
  -2   6   9     3549.00     3541.70     41.26 o 
   0   6   9      958.68      972.14     26.05 o 
   2   6   9       52.15       62.51     14.37 o 
   4   6   9        4.44        0.22      9.74 o 
   6   6   9        2.98       -1.53     11.20 o 
   8   6   9        5.93      -15.06     26.01 o 
  10   6   9      195.15      213.81     31.87 o 
  12   6   9        2.85        1.23     17.83 o 
 -17   7   9      356.80      431.73     38.52 o 
 -15   7   9     1004.66     1055.80    136.88 o 
 -13   7   9     2888.42     2723.66     69.91 o 
 -11   7   9     2605.55     2598.93     56.97 o 
  -9   7   9     1228.88     1205.52     31.22 o 
  -7   7   9        2.87       10.77     11.16 o 
  -5   7   9      237.10      211.23     14.31 o 
  -3   7   9     2756.52     2508.87     38.09 o 
  -1   7   9    10258.31    10110.05    107.11 o 
   1   7   9    12870.82    12637.53    235.72 o 
   3   7   9     8889.61     9000.05    165.43 o 
   5   7   9     3995.30     3905.97     91.25 o 
   7   7   9     2413.42     2344.12     80.18 o 
   9   7   9     2877.64     2793.62     93.15 o 
  11   7   9      393.44      370.15     41.44 o 
 -18   8   9      216.71      195.70     31.85 o 
 -16   8   9       45.13       65.53     21.33 o 
 -14   8   9     1934.92     2070.94     65.97 o 
 -12   8   9      348.52      326.22     28.05 o 
 -10   8   9     1103.67     1127.10     33.17 o 
  -8   8   9       54.23       38.81     14.75 o 
  -6   8   9      308.22      372.43     16.61 o 
  -4   8   9     1066.86     1023.10     24.88 o 
  -2   8   9      460.23      388.32     16.32 o 
   0   8   9     2114.28     2046.17     25.99 o 
   2   8   9     2800.79     2581.65     74.33 o 
   4   8   9      218.00      193.42     23.30 o 
   6   8   9      494.91      471.79     38.93 o 
   8   8   9       60.34       69.44     21.54 o 
  10   8   9       76.01      112.03     30.26 o 
 -17   9   9     1497.91     1372.10     54.24 o 
 -15   9   9     2392.78     2321.06     69.92 o 
 -13   9   9     2311.46     2340.78     74.05 o 
 -11   9   9      679.65      716.36     33.21 o 
  -9   9   9      129.54      110.16     12.67 o 
  -7   9   9       22.46       19.81      7.98 o 
  -5   9   9      227.59      236.52     14.14 o 
  -3   9   9     3336.29     3383.21     53.75 o 
  -1   9   9     4447.12     4495.06     60.69 o 
   1   9   9     6616.03     6598.81    139.90 o 
   3   9   9     5753.53     5522.97    133.60 o 
   5   9   9     6720.21     6498.36    147.40 o 
   7   9   9     4621.68     4443.67    134.88 o 
   9   9   9      385.10      400.68     39.54 o 
  11   9   9       18.38       -5.72     19.34 o 
 -16  10   9        0.00       -4.44     16.52 o 
 -14  10   9      106.57       71.53     18.61 o 
 -12  10   9      143.93      136.04     20.72 o 
 -10  10   9     1059.50      998.09     41.29 o 
  -8  10   9     2317.17     2158.03     48.39 o 
  -6  10   9     2177.28     2086.89     44.28 o 
  -4  10   9      719.85      700.00     31.71 o 
  -2  10   9     1500.63     1509.73     29.14 o 
   0  10   9       72.95       40.25      8.94 o 
   2  10   9      265.61      265.02     27.59 o 
   4  10   9       12.01       29.23     23.63 o 
   6  10   9       47.43       63.93     24.56 o 
   8  10   9       54.64       88.93     29.15 o 
  10  10   9       83.84       57.39     26.08 o 
 -15  11   9     1778.83     1674.45     73.61 o 
 -13  11   9     1602.14     1673.10     90.40 o 
 -11  11   9     1475.87     1505.67     44.22 o 
  -9  11   9      219.66      265.73     17.90 o 
  -7  11   9     1436.78     1364.03     34.65 o 
  -5  11   9     3196.34     3331.32     61.86 o 
  -3  11   9     3992.45     4170.03     63.39 o 
  -1  11   9     1288.90     1337.93     31.41 o 
   1  11   9     3216.36     3211.11     88.67 o 
   3  11   9     4624.30     4609.94    131.05 o 
   5  11   9     4815.96     4838.79    133.40 o 
   7  11   9     1517.25     1529.13     73.99 o 
   9  11   9       32.52       19.15     22.68 o 
 -14  12   9       89.93       86.16     22.19 o 
 -12  12   9      394.96      416.19     34.16 o 
 -10  12   9       36.91       50.93     13.65 o 
  -8  12   9     2216.99     2162.45     48.43 o 
  -6  12   9      486.86      546.70     33.00 o 
  -4  12   9       29.79       41.18     10.64 o 
  -2  12   9     1103.17     1117.27     34.88 o 
   0  12   9      641.07      556.43     25.20 o 
   2  12   9      387.66      419.57     49.18 o 
   4  12   9        4.25       35.31     21.48 o 
   6  12   9       35.22        7.85     19.46 o 
   8  12   9      256.09      221.69     43.51 o 
 -13  13   9       60.93       43.76     24.23 o 
 -11  13   9      135.06       91.29     26.00 o 
  -9  13   9        3.98       13.00     11.81 o 
  -7  13   9      307.51      266.38     20.15 o 
  -5  13   9     1392.11     1374.76     51.09 o 
  -3  13   9     3997.30     4056.84     76.27 o 
  -1  13   9     4370.21     4496.61     67.14 o 
   1  13   9     3537.88     3582.86    108.47 o 
   3  13   9     1517.90     1657.09     75.04 o 
   5  13   9      386.73      431.34     52.05 o 
   7  13   9      789.18      738.18     67.54 o 
 -12  14   9       10.78       28.53     13.83 o 
 -10  14   9        9.05       27.59     14.33 o 
  -8  14   9      806.62      801.75     40.19 o 
  -6  14   9     1061.50      952.52     49.73 o 
  -4  14   9      210.75      204.52     34.44 o 
  -2  14   9      589.11      584.74     49.23 o 
   0  14   9       13.34       13.23     17.83 o 
   2  14   9        1.98      -16.10     20.75 o 
   4  14   9      242.03      297.72     53.43 o 
  -9  15   9      435.55      431.03     31.68 o 
  -7  15   9        2.05        7.47     12.06 o 
  -5  15   9     1363.31     1390.25     52.09 o 
  -3  15   9     2160.83     2258.07     92.25 o 
  -1  15   9     1298.62     1253.49     69.60 o 
   1  15   9     1866.71     1989.90     81.78 o 
   3  15   9     2314.30     2412.94    103.31 o 
  -6  16   9        7.73       41.58     18.53 o 
  -4  16   9        3.02       -4.33     15.70 o 
  -2  16   9        0.41        8.14     17.12 o 
 -20   0  10       12.89      -12.02     26.18 o 
 -18   0  10     1460.92     1585.61    102.89 o 
 -16   0  10     3687.44     3740.74    231.69 o 
 -14   0  10     2088.76     2217.12     83.47 o 
 -12   0  10     3231.29     3290.80     95.55 o 
 -10   0  10       42.63       63.04     24.05 o 
  -8   0  10     3531.25     3405.82    110.34 o 
  -6   0  10    50413.02    53975.66   1899.38 o 
  -4   0  10    34358.50    36917.23    831.69 o 
  -2   0  10      937.39      991.26     25.79 o 
   0   0  10     3646.84     3412.71     56.05 o 
   2   0  10     4119.08     4044.43     65.80 o 
   4   0  10     3468.39     3460.16     67.56 o 
   6   0  10     4788.44     4723.34     83.05 o 
   8   0  10     4048.91     3904.25     77.19 o 
  10   0  10     2299.76     2303.15     69.47 o 
  12   0  10     2619.19     2858.28    113.82 o 
 -19   1  10      224.88      232.75     31.57 o 
 -17   1  10      910.15      947.81     47.42 o 
 -15   1  10      267.72      247.68     25.11 o 
 -13   1  10     1241.80     1179.22     39.96 o 
 -11   1  10     2741.82     2754.89     54.83 o 
  -9   1  10      433.53      423.35     25.47 o 
  -7   1  10      630.21      626.38     35.08 o 
  -5   1  10       76.24       93.61     11.05 o 
  -3   1  10      113.66      125.29     10.56 o 
  -1   1  10      217.54      206.40     10.14 o 
   1   1  10      102.43      144.09      8.37 o 
   3   1  10       93.31      116.12      8.17 o 
   5   1  10       22.44        5.29      6.51 o 
   7   1  10      960.58     1032.58     22.84 o 
   9   1  10       29.54       41.22      9.17 o 
  11   1  10       99.33       74.83     11.06 o 
 -20   2  10       94.70       73.91     27.19 o 
 -18   2  10     1809.65     1880.57     75.28 o 
 -16   2  10     1943.57     1943.99     74.06 o 
 -14   2  10     1592.36     1705.03     60.77 o 
 -12   2  10     6399.20     6413.95     87.34 o 
 -10   2  10     4194.65     4163.94     45.90 o 
  -8   2  10     8154.22     8190.75    109.98 o 
  -6   2  10    14803.63    14701.64    211.71 o 
  -4   2  10     4705.84     4587.17     81.97 o 
  -2   2  10      709.28      755.74     19.23 o 
   0   2  10     1148.92     1100.99     18.70 o 
   2   2  10      527.11      527.21     12.63 o 
   4   2  10     1150.60     1197.66     20.44 o 
   6   2  10     6839.10     6643.15     73.52 o 
   8   2  10     5030.04     5091.19     67.56 o 
  10   2  10     2536.21     2478.38     65.57 o 
  12   2  10     1199.83     1148.04     51.00 o 
 -19   3  10        0.79       -4.22     20.08 o 
 -17   3  10      645.99      722.25     50.03 o 
 -15   3  10      513.46      511.31     32.10 o 
 -13   3  10      258.01      303.47     15.78 o 
 -11   3  10     2822.68     2950.20     69.78 o 
  -9   3  10        9.26       15.65      4.89 o 
  -7   3  10     3771.52     3872.09     50.32 o 
  -5   3  10       26.07       41.71      9.45 o 
  -3   3  10     3804.88     3725.50     51.09 o 
  -1   3  10     1371.89     1265.91     22.39 o 
   1   3  10      138.57       89.04      6.01 o 
   3   3  10       12.40       10.10      5.66 o 
   5   3  10     1223.80     1177.67     26.10 o 
   7   3  10      399.51      413.29     18.80 o 
   9   3  10      454.86      470.14     24.16 o 
  11   3  10       10.83        1.23     12.52 o 
 -18   4  10      782.94      734.52     53.70 o 
 -16   4  10     2210.56     2169.98     76.94 o 
 -14   4  10     4557.68     4592.83     74.98 o 
 -12   4  10     7155.09     7198.04    124.61 o 
 -10   4  10    13159.37    12801.09    205.05 o 
  -8   4  10    16826.08    16740.50    204.19 o 
  -6   4  10      102.72       92.93      9.53 o 
  -4   4  10     3018.67     3095.91     39.93 o 
  -2   4  10     1636.03     1553.90     32.26 o 
   0   4  10      414.76      415.72     12.10 o 
   2   4  10     1329.20     1375.48     27.23 o 
   4   4  10     3674.02     3733.27     51.16 o 
   6   4  10     3272.55     3291.07     78.10 o 
   8   4  10      947.63     1088.48     42.70 o 
  10   4  10     2521.88     2616.75     85.91 o 
  12   4  10     2075.69     2032.53     73.59 o 
 -19   5  10       49.00       61.91     28.64 o 
 -17   5  10       57.88       54.96     22.62 o 
 -15   5  10      384.69      406.61     30.55 o 
 -13   5  10      854.06      835.12     28.49 o 
 -11   5  10     2688.06     2753.68     60.94 o 
  -9   5  10      869.76      872.19     40.37 o 
  -7   5  10       58.51       69.53      9.98 o 
  -5   5  10        1.80       11.07      5.82 o 
  -3   5  10       85.52       93.17      7.35 o 
  -1   5  10      109.13      112.23     10.12 o 
   1   5  10     7124.97     6842.29     66.29 o 
   3   5  10      125.71      135.00     21.48 o 
   5   5  10     1589.77     1591.55     54.56 o 
   7   5  10       89.44       65.32     21.60 o 
   9   5  10      117.53      123.96     22.32 o 
  11   5  10       46.90       37.11     19.40 o 
 -18   6  10       18.70       35.09     22.06 o 
 -16   6  10      820.17      831.92     57.72 o 
 -14   6  10     8717.39     8450.66    200.57 o 
 -12   6  10    11767.36    11183.02    208.03 o 
 -10   6  10    10699.84    10376.83    159.25 o 
  -8   6  10     5157.11     5100.48     70.54 o 
  -6   6  10       77.67       76.34      8.44 o 
  -4   6  10       24.65       43.57     11.34 o 
  -2   6  10      213.77      197.96     17.65 o 
   0   6  10      356.55      350.15     10.19 o 
   2   6  10     1893.14     1940.14     52.05 o 
   4   6  10     1352.42     1341.59     44.91 o 
   6   6  10     2197.13     2230.71     73.37 o 
   8   6  10     4129.76     4100.22    128.83 o 
  10   6  10     2299.27     2310.77     80.08 o 
 -17   7  10        0.17      -20.96     22.85 o 
 -15   7  10      121.78      106.81     23.39 o 
 -13   7  10      199.70      223.67     19.76 o 
 -11   7  10        2.04        2.07      8.19 o 
  -9   7  10       86.10       74.92     10.84 o 
  -7   7  10      640.47      570.21     25.73 o 
  -5   7  10      232.87      243.30     12.13 o 
  -3   7  10      392.79      356.48     13.81 o 
  -1   7  10      305.77      294.03     18.38 o 
   1   7  10       59.98       73.11     16.47 o 
   3   7  10      954.39      905.91     38.79 o 
   5   7  10      595.11      623.39     40.36 o 
   7   7  10      287.14      304.84     34.78 o 
   9   7  10      261.65      307.72     38.62 o 
  11   7  10       12.57       20.91     22.46 o 
 -16   8  10      585.35      619.87     57.93 o 
 -14   8  10     2388.93     2466.59     72.11 o 
 -12   8  10     6016.04     5739.86    126.68 o 
 -10   8  10    11753.64    11422.53    188.60 o 
  -8   8  10     5772.15     5651.72     94.41 o 
  -6   8  10      576.11      656.65     28.28 o 
  -4   8  10      570.29      630.08     19.41 o 
  -2   8  10      855.54      847.87     20.13 o 
   0   8  10       37.86       39.94      4.55 o 
   2   8  10     3384.38     3276.60     89.50 o 
   4   8  10     5504.73     5280.00    119.53 o 
   6   8  10     2224.43     2108.02     70.80 o 
   8   8  10     1995.58     1975.64     74.33 o 
  10   8  10     1637.40     1747.72     76.89 o 
 -17   9  10      713.04      722.80     63.88 o 
 -15   9  10      692.06      747.41     38.13 o 
 -13   9  10        7.30        9.04     14.64 o 
 -11   9  10        5.98       12.42     14.12 o 
  -9   9  10        0.00       11.49     12.36 o 
  -7   9  10      896.67      867.60     35.68 o 
  -5   9  10      168.69      162.25     14.14 o 
  -3   9  10     1382.24     1329.16     35.17 o 
  -1   9  10      454.57      456.86     11.94 o 
   1   9  10     2638.75     2580.26     71.85 o 
   3   9  10     1173.49     1188.03     56.85 o 
   5   9  10     1720.60     1693.43     82.34 o 
   7   9  10      569.90      538.22     54.34 o 
   9   9  10       12.28        7.93     21.96 o 
 -16  10  10     1218.13     1178.46     58.08 o 
 -14  10  10     2747.23     2772.00     92.56 o 
 -12  10  10     3657.93     3654.39     89.87 o 
 -10  10  10     1790.78     1938.58     59.78 o 
  -8  10  10     1237.12     1347.74     47.69 o 
  -6  10  10     7668.62     7450.42    134.75 o 
  -4  10  10     5760.88     5710.23     90.58 o 
  -2  10  10      315.85      284.92     14.57 o 
   0  10  10     1262.77     1235.80     50.46 o 
   2  10  10      192.79      192.15     26.38 o 
   4  10  10     1010.18     1014.37     58.29 o 
   6  10  10     3036.72     3002.96     98.57 o 
   8  10  10     2001.42     1964.43     85.28 o 
 -15  11  10      439.29      380.53     34.28 o 
 -13  11  10      175.90      132.77     23.35 o 
 -11  11  10        6.92       11.30     12.45 o 
  -9  11  10      430.65      384.49     28.36 o 
  -7  11  10      564.14      520.64     30.93 o 
  -5  11  10       13.35        8.18     10.11 o 
  -3  11  10     1964.89     1966.88     50.86 o 
  -1  11  10     3616.74     3419.76     43.64 o 
   1  11  10       17.41       20.68     17.32 o 
   3  11  10      418.86      456.01     43.48 o 
   5  11  10       17.85        7.27     18.08 o 
   7  11  10        9.53       19.37     21.65 o 
 -14  12  10      795.12      859.20     48.21 o 
 -12  12  10      611.09      625.63     48.24 o 
 -10  12  10     2168.88     2054.58     48.88 o 
  -8  12  10     2387.78     2350.34     52.10 o 
  -6  12  10     3892.92     4105.75     88.78 o 
  -4  12  10     2111.68     2313.85     49.11 o 
  -2  12  10        6.03       12.65      6.87 o 
   0  12  10        2.01       -2.12     16.22 o 
   2  12  10      283.36      304.44     35.09 o 
   4  12  10     1406.78     1413.15     70.90 o 
   6  12  10      777.98      704.39     55.34 o 
 -13  13  10       33.71       57.05     21.55 o 
 -11  13  10        9.20        0.95     10.57 o 
  -9  13  10       17.11        9.10     13.10 o 
  -7  13  10      399.84      331.36     22.40 o 
  -5  13  10      201.03      191.38     27.35 o 
  -3  13  10       37.36        7.31     11.97 o 
  -1  13  10       10.16      -11.75     19.35 o 
   1  13  10      496.89      522.08     57.56 o 
   3  13  10      525.50      601.37     50.23 o 
   5  13  10       19.91       10.57     23.15 o 
 -10  14  10     2156.05     2313.56     66.49 o 
  -8  14  10     2267.58     2228.02     60.88 o 
  -6  14  10     1969.89     1943.51     50.88 o 
  -4  14  10     1328.40     1341.79     50.62 o 
  -2  14  10       98.12       84.59     35.23 o 
   0  14  10        1.42        1.15     16.78 o 
   2  14  10      235.91      258.31     38.90 o 
  -7  15  10      270.11      202.84     23.69 o 
  -5  15  10       20.04       26.27     15.59 o 
  -3  15  10      793.22      860.72     55.65 o 
  -1  15  10      742.36      757.18     70.75 o 
   1  15  10        3.49      -12.56     24.75 o 
 -19   1  11      164.56      169.22     29.61 o 
 -17   1  11      145.09      162.79     26.16 o 
 -15   1  11      460.52      495.46     33.04 o 
 -13   1  11        1.85        5.10     11.65 o 
 -11   1  11     4234.76     4269.79     50.33 o 
  -9   1  11     4490.66     4617.25     67.48 o 
  -7   1  11    15581.54    16304.09    355.44 o 
  -5   1  11    41512.62    43467.62    860.55 o 
  -3   1  11     7145.07     7031.22     86.15 o 
  -1   1  11     1754.56     1572.56     24.93 o 
   1   1  11     1998.17     1994.42     33.02 o 
   3   1  11      166.68      222.64     10.72 o 
   5   1  11      419.08      407.52     16.33 o 
   7   1  11      241.32      228.39     36.69 o 
   9   1  11     1122.50     1108.33     27.98 o 
  11   1  11      409.35      384.72     34.76 o 
 -18   2  11        8.57        4.98     16.08 o 
 -16   2  11     2020.16     1970.74     70.66 o 
 -14   2  11       88.28       82.70     18.15 o 
 -12   2  11     9859.15    10105.90    140.65 o 
 -10   2  11      833.71      852.10     19.85 o 
  -8   2  11      573.42      555.72     17.77 o 
  -6   2  11      583.76      661.62     21.45 o 
  -4   2  11      147.48      141.25     14.51 o 
  -2   2  11     3571.78     3494.50     58.01 o 
   0   2  11     1800.93     1723.84     29.70 o 
   2   2  11     2243.45     2376.95     37.80 o 
   4   2  11      574.35      590.11     15.43 o 
   6   2  11     1756.11     1848.24     29.73 o 
   8   2  11      177.89      178.48     12.71 o 
  10   2  11      497.48      507.90     45.54 o 
 -19   3  11     1367.88     1537.72     68.65 o 
 -17   3  11      147.73      130.02     26.40 o 
 -15   3  11      432.60      503.97     36.48 o 
 -13   3  11      211.52      224.89     16.33 o 
 -11   3  11     1481.82     1375.56     14.55 o 
  -9   3  11     4365.33     4421.46     65.13 o 
  -7   3  11     6651.34     6418.87     79.68 o 
  -5   3  11     8848.88     8344.19    113.80 o 
  -3   3  11     9354.62     9178.73    117.41 o 
  -1   3  11    10687.53    10325.34    136.34 o 
   1   3  11     5166.93     5031.49     71.18 o 
   3   3  11      314.00      329.87     19.78 o 
   5   3  11       56.54       84.57      7.15 o 
   7   3  11       81.75       63.05      9.42 o 
   9   3  11       12.71        8.13     15.18 o 
  11   3  11      750.45      807.99     43.96 o 
 -18   4  11      371.09      362.70     35.61 o 
 -16   4  11       40.25       50.22     20.51 o 
 -14   4  11        4.15       -3.18      8.39 o 
 -12   4  11      515.12      507.84     18.79 o 
 -10   4  11      124.54      104.99     10.84 o 
  -8   4  11     2654.88     2548.02     40.01 o 
  -6   4  11        2.55        4.95      5.90 o 
  -4   4  11        1.10        2.41      5.66 o 
  -2   4  11        4.81        7.33      8.21 o 
   0   4  11       39.21       36.36      6.93 o 
   2   4  11      169.24      144.80      9.34 o 
   4   4  11     1581.90     1525.57     25.14 o 
   6   4  11     1016.38      979.46     41.11 o 
   8   4  11       60.73       60.54     20.75 o 
  10   4  11        2.57       -6.08     17.22 o 
 -19   5  11      863.63      873.36     52.64 o 
 -17   5  11      574.68      605.55     43.75 o 
 -15   5  11      561.60      559.85     21.26 o 
 -13   5  11      761.22      750.41     24.65 o 
 -11   5  11      384.81      451.47     36.00 o 
  -9   5  11     2880.40     2820.92     43.45 o 
  -7   5  11     3105.30     2911.46     43.80 o 
  -5   5  11     3984.58     3721.62     49.73 o 
  -3   5  11     9321.13     8956.49    109.75 o 
  -1   5  11     8206.31     8362.70     89.55 o 
   1   5  11     4604.17     4658.70     51.20 o 
   3   5  11     5209.35     4781.98     97.48 o 
   5   5  11     1529.86     1450.92     48.21 o 
   7   5  11      102.58       86.00     23.48 o 
   9   5  11      690.74      723.71     42.34 o 
  11   5  11      591.09      640.86     60.26 o 
 -18   6  11       27.70       25.13     21.63 o 
 -16   6  11      166.93      173.55     35.31 o 
 -14   6  11       54.17       36.34     16.24 o 
 -12   6  11      204.52      230.33     23.83 o 
 -10   6  11      321.48      331.91     12.61 o 
  -8   6  11        1.20        4.76      7.06 o 
  -6   6  11      121.75      101.48     11.56 o 
  -4   6  11      196.80      178.97     12.42 o 
  -2   6  11      194.15      191.43     12.69 o 
   0   6  11      242.10      236.74     11.52 o 
   2   6  11      547.66      479.87     32.67 o 
   4   6  11      174.78      162.40     21.26 o 
   6   6  11       23.06        3.04     13.78 o 
   8   6  11       12.55        0.02     13.69 o 
  10   6  11       21.03       13.43     18.01 o 
 -17   7  11      410.50      403.44     73.96 o 
 -15   7  11      135.39      140.73     18.26 o 
 -13   7  11       29.63       28.72     14.89 o 
 -11   7  11     2638.36     2644.17     55.51 o 
  -9   7  11     9487.26     9187.44    131.88 o 
  -7   7  11     1754.25     1843.17     32.76 o 
  -5   7  11       51.99      114.70      9.97 o 
  -3   7  11     7061.05     7047.11     86.08 o 
  -1   7  11    19809.10    19368.88    236.50 o 
   1   7  11     9120.21     8806.45    183.94 o 
   3   7  11      793.85      801.40     39.12 o 
   5   7  11       60.52       29.13     16.68 o 
   7   7  11      140.45      129.33     61.59 o 
   9   7  11       30.78       11.24     20.50 o 
 -16   8  11        2.77       16.45     13.30 o 
 -14   8  11      225.20      212.91     22.21 o 
 -12   8  11       33.38       49.49     15.97 o 
 -10   8  11      138.97      141.61     17.79 o 
  -8   8  11       17.56        3.80      9.22 o 
  -6   8  11        1.50        9.42      8.90 o 
  -4   8  11      453.48      408.27     15.24 o 
  -2   8  11      425.08      427.45     13.15 o 
   0   8  11      209.89      218.22     23.75 o 
   2   8  11      339.07      287.33     30.75 o 
   4   8  11     1313.03     1268.59     59.31 o 
   6   8  11      918.56      824.76     47.04 o 
   8   8  11        8.95       -1.99     15.80 o 
 -15   9  11      118.24      112.86     32.41 o 
 -13   9  11      773.79      789.81     37.91 o 
 -11   9  11     1489.17     1452.23     46.57 o 
  -9   9  11     1497.86     1601.76     56.36 o 
  -7   9  11     4699.30     4711.75     79.09 o 
  -5   9  11     7492.12     7356.69    101.36 o 
  -3   9  11     6863.22     6928.27     83.50 o 
  -1   9  11     2636.87     2723.51     33.82 o 
   1   9  11     2058.81     2057.48     66.50 o 
   3   9  11     1827.51     1778.02     82.20 o 
   5   9  11      234.36      233.20     30.68 o 
   7   9  11       21.08        9.00     19.28 o 
 -14  10  11       30.15       11.68     16.87 o 
 -12  10  11       66.97       57.41     16.10 o 
 -10  10  11       30.34       20.78     20.83 o 
  -8  10  11      871.27      878.43     35.65 o 
  -6  10  11      214.09      212.77     17.61 o 
  -4  10  11     1438.20     1412.40     45.05 o 
  -2  10  11     1012.39      969.76     20.16 o 
   0  10  11       18.97        2.35     13.92 o 
   2  10  11      288.40      328.85     35.91 o 
   4  10  11      215.59      167.86     38.29 o 
   6  10  11        0.00        2.90     17.75 o 
 -13  11  11       44.68       94.85     49.23 o 
 -11  11  11     1341.65     1271.33     46.16 o 
  -9  11  11     1733.86     1815.56     52.87 o 
  -7  11  11     5540.14     5718.36    101.46 o 
  -5  11  11     7892.11     7892.42    131.01 o 
  -3  11  11     3346.90     3394.59     58.30 o 
  -1  11  11      770.85      797.22     52.34 o 
   1  11  11     1232.85     1238.83     57.70 o 
   3  11  11     1204.84     1262.09     62.03 o 
   5  11  11      168.38      157.19     31.68 o 
 -12  12  11       86.46       60.90     21.59 o 
 -10  12  11       66.95       64.44     19.61 o 
  -8  12  11      977.85      896.30     43.13 o 
  -6  12  11       51.45       55.60     14.82 o 
  -4  12  11     1612.31     1493.61     31.83 o 
  -2  12  11        0.83        5.29     15.66 o 
   0  12  11      398.00      367.38     41.55 o 
   2  12  11       14.56       18.15     26.36 o 
   4  12  11      138.65      184.51     34.44 o 
 -11  13  11      228.62      171.83     47.23 o 
  -9  13  11      668.83      672.67     46.79 o 
  -7  13  11     4355.19     4322.41     94.06 o 
  -5  13  11     6692.07     6856.16    123.41 o 
  -3  13  11     3482.04     3415.84    106.05 o 
  -1  13  11     1097.23     1079.31     76.40 o 
   1  13  11      461.55      430.18     48.19 o 
   3  13  11      169.64      188.28     39.48 o 
 -10  14  11       52.49       39.10     20.59 o 
  -8  14  11      355.25      287.94     64.63 o 
  -6  14  11       41.01       58.72     22.18 o 
  -4  14  11      197.81      125.58     57.58 o 
  -2  14  11      473.98      375.42    120.19 o 
   0  14  11      253.12      235.61     42.05 o 
   2  14  11       41.73       28.55     24.63 o 
  -5  15  11     1562.87     1574.28     77.97 o 
  -3  15  11     3282.97     3281.88    146.84 o 
 -18   0  12      737.92      804.35    106.52 o 
 -16   0  12     7889.45     8069.82    322.49 o 
 -14   0  12     4715.47     4950.58    169.74 o 
 -12   0  12      806.77      670.70     55.85 o 
 -10   0  12     1089.30     1217.31     74.23 o 
  -8   0  12      281.23      338.43     37.06 o 
  -6   0  12     2381.23     2559.42     91.08 o 
  -4   0  12     6219.51     6108.76    150.72 o 
  -2   0  12      127.19      131.78     18.85 o 
   0   0  12      170.37      193.87     18.06 o 
   2   0  12     6702.48     6862.86    132.14 o 
   4   0  12    10154.40    10348.29    200.67 o 
   6   0  12     5963.25     6029.10    113.62 o 
   8   0  12       80.79       79.61     15.02 o 
  10   0  12      103.46      117.23     22.77 o 
 -19   1  12        0.01      -20.59     20.59 o 
 -17   1  12      565.09      552.85     40.70 o 
 -15   1  12       68.47      104.05     25.96 o 
 -13   1  12     4075.84     4222.78     59.51 o 
 -11   1  12      588.57      590.66     31.68 o 
  -9   1  12     3042.38     3113.91     97.78 o 
  -7   1  12      306.34      274.24     23.31 o 
  -5   1  12      819.41      867.83     32.49 o 
  -3   1  12     2070.19     1966.98     32.74 o 
  -1   1  12     1189.47     1193.60     29.74 o 
   1   1  12     7377.48     7234.10     88.29 o 
   3   1  12        6.77        4.14      5.60 o 
   5   1  12      599.25      546.01     22.69 o 
   7   1  12      255.79      277.71     17.36 o 
   9   1  12      147.27      121.34     18.29 o 
 -18   2  12     1373.03     1526.54     66.59 o 
 -16   2  12     2829.35     2897.71     97.37 o 
 -14   2  12     2952.88     2904.20     36.01 o 
 -12   2  12     1859.62     1856.68     59.24 o 
 -10   2  12      632.25      696.13     17.56 o 
  -8   2  12      186.98      179.50     13.37 o 
  -6   2  12      573.35      652.00     20.00 o 
  -4   2  12     2964.25     2860.12     51.99 o 
  -2   2  12    10854.96    10825.42    161.46 o 
   0   2  12     5696.37     5741.84     74.56 o 
   2   2  12     1195.78     1176.75     22.16 o 
   4   2  12     1295.39     1324.01     26.65 o 
   6   2  12     7832.80     7880.29     99.45 o 
   8   2  12     5465.44     5296.15    194.39 o 
  10   2  12      284.53      248.25     37.67 o 
 -19   3  12      110.01      105.74     27.82 o 
 -17   3  12      341.37      424.51     40.37 o 
 -15   3  12        6.88       17.77     15.62 o 
 -13   3  12      489.46      551.21     18.08 o 
 -11   3  12       83.98       70.23      8.94 o 
  -9   3  12     2342.22     2250.95     46.50 o 
  -7   3  12     3365.97     3460.74     51.26 o 
  -5   3  12     1941.72     1786.27     39.74 o 
  -3   3  12     5268.76     5023.47     69.87 o 
  -1   3  12      298.99      318.60     13.98 o 
   1   3  12       93.38      124.46     10.51 o 
   3   3  12        6.08        6.22      6.43 o 
   5   3  12       98.82      121.42      8.44 o 
   7   3  12        0.00       10.04     12.77 o 
   9   3  12      493.47      668.35     52.08 o 
 -18   4  12     2933.68     3057.60    111.08 o 
 -16   4  12     1797.43     1854.19     71.66 o 
 -14   4  12      712.37      763.97     22.64 o 
 -12   4  12     3614.82     3744.00     62.83 o 
 -10   4  12     3680.95     3763.87     54.14 o 
  -8   4  12       82.87       97.07     10.32 o 
  -6   4  12     1302.41     1321.88     30.27 o 
  -4   4  12     2066.98     2099.13     34.68 o 
  -2   4  12     1412.56     1301.90     26.97 o 
   0   4  12     4293.61     4059.55     56.23 o 
   2   4  12    14728.87    14425.64    196.80 o 
   4   4  12     6302.43     6216.44     77.45 o 
   6   4  12      708.82      717.83     38.26 o 
   8   4  12     1003.61     1019.08     53.24 o 
  10   4  12      761.65      833.19     53.93 o 
 -17   5  12      177.31      261.90     31.54 o 
 -15   5  12       36.06       40.18     10.36 o 
 -13   5  12      431.82      417.83     21.83 o 
 -11   5  12       14.92       10.12      5.34 o 
  -9   5  12       39.66       62.42      9.73 o 
  -7   5  12      416.09      398.39     19.03 o 
  -5   5  12       71.33       91.93     10.27 o 
  -3   5  12      674.88      664.66     17.14 o 
  -1   5  12      464.34      409.54     13.38 o 
   1   5  12     1610.00     1660.53     19.76 o 
   3   5  12      328.79      320.33     25.50 o 
   5   5  12      214.59      197.91     23.50 o 
   7   5  12        0.00       18.39     19.40 o 
   9   5  12      115.68       56.83     32.64 o 
 -18   6  12     1498.96     1442.87     68.85 o 
 -16   6  12     2449.82     2314.24    110.82 o 
 -14   6  12     2847.34     2960.45     72.77 o 
 -12   6  12     2953.04     2861.05     65.03 o 
 -10   6  12        4.85       -2.10      6.49 o 
  -8   6  12      316.86      311.09     21.76 o 
  -6   6  12      284.19      281.21     13.80 o 
  -4   6  12      548.44      584.62     16.78 o 
  -2   6  12     9938.81     9730.13    112.69 o 
   0   6  12    10514.23    10236.39    116.13 o 
   2   6  12     6829.72     6533.75    133.88 o 
   4   6  12     2376.84     2236.76     67.04 o 
   6   6  12      491.82      478.36     40.66 o 
   8   6  12      938.34     1068.75     68.72 o 
 -17   7  12       11.75       12.15     30.38 o 
 -15   7  12       14.78       30.69     14.48 o 
 -13   7  12      124.61      136.62     17.24 o 
 -11   7  12       12.19       23.70     10.16 o 
  -9   7  12      648.04      540.81     20.81 o 
  -7   7  12      186.84      155.59     14.55 o 
  -5   7  12      308.89      253.77     14.58 o 
  -3   7  12      191.09      156.90     11.35 o 
  -1   7  12      357.72      344.04     11.94 o 
   1   7  12       17.21       10.39     17.57 o 
   3   7  12       78.14       79.51     22.52 o 
   5   7  12      745.16      783.60     44.07 o 
   7   7  12       43.57       33.05     21.90 o 
 -16   8  12      771.85      739.67     63.50 o 
 -14   8  12      464.04      515.16     54.88 o 
 -12   8  12     2226.28     2215.91     61.28 o 
 -10   8  12     2236.33     2145.19     57.65 o 
  -8   8  12       28.36       20.58      9.56 o 
  -6   8  12     3247.78     3268.66     54.73 o 
  -4   8  12     2027.02     2055.38     44.29 o 
  -2   8  12      935.71      938.44     18.62 o 
   0   8  12     3761.58     3676.36     91.09 o 
   2   8  12     7772.15     7708.24    165.40 o 
   4   8  12     4689.98     4572.09    128.32 o 
   6   8  12      357.81      266.54     85.98 o 
   8   8  12       89.52       51.48     26.24 o 
 -15   9  12        2.41       -0.24     12.85 o 
 -13   9  12      317.04      389.17     36.23 o 
 -11   9  12      321.18      361.74     33.06 o 
  -9   9  12      151.85      174.67     14.56 o 
  -7   9  12      209.34      135.91     14.17 o 
  -5   9  12       73.69       98.99     13.41 o 
  -3   9  12       37.88        8.39      7.23 o 
  -1   9  12        1.84        4.22      3.05 o 
   1   9  12       22.14       52.77     21.62 o 
   3   9  12      258.98      231.53     33.55 o 
   5   9  12       10.54       15.48     19.02 o 
   7   9  12      180.50      125.67     65.06 o 
 -14  10  12     3454.33     3374.91     93.47 o 
 -12  10  12       49.78       55.57     16.54 o 
 -10  10  12       53.28       54.71     16.87 o 
  -8  10  12      590.70      630.01     23.60 o 
  -6  10  12       78.78       89.82     12.92 o 
  -4  10  12      489.32      508.32     19.85 o 
  -2  10  12     4150.92     4315.49     74.66 o 
   0  10  12     4891.64     4975.65    138.00 o 
   2  10  12     1259.36     1304.63     60.38 o 
   4  10  12     2019.08     1847.13     87.34 o 
   6  10  12     2977.53     2997.81    124.17 o 
 -13  11  12      104.61       84.06     27.80 o 
 -11  11  12      298.08      290.14     26.33 o 
  -9  11  12      559.29      665.86     40.07 o 
  -7  11  12       11.44       14.76     10.88 o 
  -5  11  12        0.20        9.13      9.01 o 
  -3  11  12        0.77       -1.89      7.97 o 
  -1  11  12       13.11        3.20     17.86 o 
   1  11  12        7.15        5.65     23.16 o 
   3  11  12      298.35      346.25     43.95 o 
   5  11  12        0.75      -11.97     23.75 o 
 -12  12  12      357.04      334.98     41.44 o 
 -10  12  12      408.07      397.02     41.44 o 
  -8  12  12      506.08      532.08     36.58 o 
  -6  12  12      510.40      450.32     21.57 o 
  -4  12  12      515.57      480.98     80.66 o 
  -2  12  12      455.69      458.56     62.52 o 
   0  12  12     1549.15     1534.07     78.58 o 
   2  12  12     1574.26     1613.68     76.49 o 
   4  12  12     2943.18     3090.25    130.26 o 
 -11  13  12       12.18       22.99     18.47 o 
  -9  13  12      544.52      508.69     88.89 o 
  -7  13  12      529.35      549.67     36.99 o 
  -5  13  12      471.53      517.52     27.31 o 
  -3  13  12     1200.45     1178.08     61.72 o 
  -1  13  12       16.67        1.09     17.19 o 
   1  13  12      198.02      235.66     48.49 o 
  -8  14  12       13.41        7.85     17.38 o 
  -6  14  12      382.85      442.05     56.08 o 
  -4  14  12      720.93      688.45     66.29 o 
  -2  14  12     1226.70     1258.94     69.80 o 
 -19   1  13      211.78      204.80     33.30 o 
 -17   1  13      598.58      615.29     47.68 o 
 -15   1  13     5045.20     5357.08    148.24 o 
 -13   1  13     6322.31     6525.27     79.47 o 
 -11   1  13     2515.52     2631.84     64.66 o 
  -9   1  13     5523.05     5630.51    133.27 o 
  -7   1  13     6417.80     6179.03    132.89 o 
  -5   1  13     6152.30     5835.08    106.01 o 
  -3   1  13      607.43      555.56     18.35 o 
  -1   1  13     1674.37     1651.70     32.45 o 
   1   1  13       10.60        8.87      7.76 o 
   3   1  13       22.17       12.40      9.30 o 
   5   1  13     2937.12     3019.34     65.00 o 
   7   1  13     2879.43     3114.42     51.57 o 
   9   1  13     1580.55     1689.58     63.60 o 
 -18   2  13      167.54      160.21     35.32 o 
 -16   2  13     1154.91     1217.71     60.15 o 
 -14   2  13      774.46      767.12     51.59 o 
 -12   2  13      682.03      604.88     29.30 o 
 -10   2  13       10.57        1.21      8.52 o 
  -8   2  13      311.53      387.14     23.70 o 
  -6   2  13      271.74      279.16     15.70 o 
  -4   2  13      586.63      540.46     22.35 o 
  -2   2  13      205.54      203.14     14.61 o 
   0   2  13     6775.43     6468.04     90.81 o 
   2   2  13     1085.79     1012.97     23.50 o 
   4   2  13     1691.01     1646.65     31.81 o 
   6   2  13     1827.46     1740.15     36.38 o 
   8   2  13      174.14      180.67     25.85 o 
 -17   3  13      101.47      118.84     27.66 o 
 -15   3  13      814.44      899.52     52.27 o 
 -13   3  13     4845.40     4817.42     86.06 o 
 -11   3  13    11146.85    11362.63    163.91 o 
  -9   3  13     8300.33     8467.86    125.84 o 
  -7   3  13      364.39      406.19     27.79 o 
  -5   3  13     1062.97     1125.45     31.13 o 
  -3   3  13     4771.25     4754.91     70.46 o 
  -1   3  13     1311.90     1309.16     30.44 o 
   1   3  13      177.82      230.15     16.32 o 
   3   3  13     3149.38     3146.27     44.43 o 
   5   3  13     2257.46     2238.48     44.31 o 
   7   3  13     1514.23     1402.86     51.92 o 
   9   3  13     1728.51     1797.04     79.57 o 
 -18   4  13      513.98      507.66     46.76 o 
 -16   4  13      220.95      230.89     34.02 o 
 -14   4  13       23.66       22.20     15.06 o 
 -12   4  13      794.28      695.92     26.57 o 
 -10   4  13      667.70      679.31     25.07 o 
  -8   4  13     1511.47     1454.83     38.47 o 
  -6   4  13      217.36      219.71     13.08 o 
  -4   4  13      858.44      736.97     22.41 o 
  -2   4  13       81.31       63.64     10.39 o 
   0   4  13     1446.24     1370.67     28.01 o 
   2   4  13      247.37      267.29     15.85 o 
   4   4  13      240.13      186.48     25.18 o 
   6   4  13        4.91       23.99     15.69 o 
   8   4  13       89.15       85.92     22.47 o 
 -17   5  13     1474.33     1448.84     65.32 o 
 -15   5  13     3018.32     2961.13    106.73 o 
 -13   5  13     1416.35     1448.24     39.37 o 
 -11   5  13     1754.75     1861.51     40.64 o 
  -9   5  13     5694.84     5785.19     92.39 o 
  -7   5  13     7539.27     7408.99     98.36 o 
  -5   5  13     3630.16     3580.21     58.87 o 
  -3   5  13      602.77      705.73     24.47 o 
  -1   5  13      326.32      354.95     14.41 o 
   1   5  13       51.98       50.86      5.26 o 
   3   5  13     1499.46     1451.37     57.72 o 
   5   5  13      562.47      568.06     38.23 o 
   7   5  13      925.89      986.50     53.25 o 
 -16   6  13       13.17       38.61     25.08 o 
 -14   6  13       42.94       62.32     16.90 o 
 -12   6  13      574.54      616.21     28.77 o 
 -10   6  13      159.14      146.95     15.91 o 
  -8   6  13      656.28      617.95     23.13 o 
  -6   6  13      241.29      230.15     13.81 o 
  -4   6  13     1615.94     1499.77     29.22 o 
  -2   6  13       67.91       70.12      9.06 o 
   0   6  13      150.98      151.31      8.14 o 
   2   6  13      249.85      265.61     26.22 o 
   4   6  13      142.98      148.23     23.47 o 
   6   6  13       56.22       46.29     21.10 o 
   8   6  13      598.35      577.56     75.79 o 
 -17   7  13      929.56     1024.40     90.54 o 
 -15   7  13      314.43      341.79     23.69 o 
 -13   7  13      958.14      992.30     35.21 o 
 -11   7  13     4845.88     4697.92    104.70 o 
  -9   7  13     6260.21     6137.32    107.63 o 
  -7   7  13     4961.48     4925.94     85.71 o 
  -5   7  13     1060.21     1137.69     28.32 o 
  -3   7  13      322.84      290.24     13.07 o 
  -1   7  13      779.08      686.23     15.56 o 
   1   7  13        2.69       -0.72     14.61 o 
   3   7  13      731.11      704.57     41.47 o 
   5   7  13      540.01      485.15    142.10 o 
   7   7  13      710.48      717.06     81.17 o 
 -16   8  13        0.42       11.86     19.50 o 
 -14   8  13       64.24       65.78     15.97 o 
 -12   8  13      145.49      158.78     21.87 o 
 -10   8  13       40.61       47.29     11.52 o 
  -8   8  13      117.65      119.35     18.16 o 
  -6   8  13      111.03      106.49     12.38 o 
  -4   8  13       44.87       45.90      8.78 o 
  -2   8  13        0.26        1.83      4.93 o 
   0   8  13       28.01       15.16     15.51 o 
   2   8  13      349.42      298.26     40.61 o 
   4   8  13      323.67      261.61     97.17 o 
   6   8  13      624.03      658.14     72.43 o 
 -15   9  13     1069.65     1198.22     51.44 o 
 -13   9  13     2097.28     2094.21     58.29 o 
 -11   9  13     2753.04     2592.61     62.17 o 
  -9   9  13     2705.04     2584.71     49.76 o 
  -7   9  13     4070.18     4106.91     70.71 o 
  -5   9  13     2969.63     2961.92     58.44 o 
  -3   9  13      981.99      926.13     24.51 o 
  -1   9  13        2.11        4.52     14.29 o 
   1   9  13      535.95      542.76     39.73 o 
   3   9  13      419.00      453.65     40.08 o 
   5   9  13      438.91      313.42    109.12 o 
 -14  10  13      301.18      306.13     30.99 o 
 -12  10  13      340.16      376.58     48.47 o 
 -10  10  13       66.88       47.96     13.38 o 
  -8  10  13       40.15       69.58     13.25 o 
  -6  10  13       65.29       59.70     13.85 o 
  -4  10  13        0.21        0.65      6.90 o 
  -2  10  13      142.24      141.00     57.77 o 
   0  10  13      291.30      271.26     32.45 o 
   2  10  13      159.17      171.53     29.59 o 
   4  10  13      482.65      540.04     48.21 o 
 -13  11  13     2648.64     2794.25     92.13 o 
 -11  11  13     2522.12     2612.77     86.03 o 
  -9  11  13     2350.51     2161.30     71.76 o 
  -7  11  13     3128.83     3268.79     60.61 o 
  -5  11  13     2509.64     2443.65     51.45 o 
  -3  11  13      459.40      422.55     78.99 o 
  -1  11  13      150.48       86.90     51.68 o 
   1  11  13      150.33      204.68     32.57 o 
   3  11  13       25.81       -3.55     18.68 o 
 -10  12  13      531.31      553.18     45.42 o 
  -8  12  13      359.99      342.69     26.01 o 
  -6  12  13       72.69       68.21     14.57 o 
  -4  12  13      369.40      455.74     54.10 o 
  -2  12  13        9.85       -7.44     25.32 o 
   0  12  13      119.45      152.04     31.14 o 
   2  12  13      232.65      259.50     43.81 o 
  -9  13  13     1314.97     1409.65     59.69 o 
  -7  13  13     1564.55     1656.69     62.15 o 
  -5  13  13     1043.09     1025.38     83.46 o 
  -3  13  13      549.22      489.01    152.15 o 
  -1  13  13       55.43       32.20     45.17 o 
 -18   0  14      282.18      330.53     54.79 o 
 -16   0  14      684.41      774.22     66.97 o 
 -14   0  14       30.92       27.84     37.21 o 
 -12   0  14      171.74      200.87     20.94 o 
 -10   0  14      180.62      150.16     35.75 o 
  -8   0  14     6012.79     5712.86    189.40 o 
  -6   0  14    12199.93    11842.38    348.00 o 
  -4   0  14     1846.18     2102.00     56.56 o 
  -2   0  14      395.65      479.04     30.73 o 
   0   0  14     3125.00     3053.11     77.46 o 
   2   0  14    15065.20    14859.64    312.62 o 
   4   0  14     3422.80     3492.41    100.92 o 
   6   0  14     1060.27     1118.72     50.11 o 
 -17   1  14       42.76       34.46     20.75 o 
 -15   1  14       82.89      108.64     28.25 o 
 -13   1  14      123.76      143.90     27.85 o 
 -11   1  14      242.39      210.26     35.80 o 
  -9   1  14     2854.84     2830.40     62.10 o 
  -7   1  14      249.51      276.00     25.46 o 
  -5   1  14     1737.43     1694.34     55.02 o 
  -3   1  14       98.96       96.66     15.19 o 
  -1   1  14      896.26      890.11     31.47 o 
   1   1  14      307.41      335.03     17.03 o 
   3   1  14      851.03      785.25     21.23 o 
   5   1  14      142.48      115.79     13.69 o 
   7   1  14        5.96       17.35     13.30 o 
 -18   2  14      414.89      417.44     41.38 o 
 -16   2  14     2251.87     2452.45     81.88 o 
 -14   2  14       85.79       81.65     25.96 o 
 -12   2  14     3343.54     3403.26     62.97 o 
 -10   2  14     2477.94     2501.20     48.84 o 
  -8   2  14      344.47      384.12     28.92 o 
  -6   2  14      650.05      752.27     26.39 o 
  -4   2  14     8162.72     7965.10    132.81 o 
  -2   2  14    14977.20    14557.39    251.39 o 
   0   2  14     3119.60     3032.76     50.28 o 
   2   2  14      612.30      616.57     20.19 o 
   4   2  14      584.55      610.50     19.65 o 
   6   2  14      285.23      305.22     37.41 o 
   8   2  14       21.70        3.15     13.36 o 
 -17   3  14      848.11      828.58     55.63 o 
 -15   3  14       11.97       42.37     23.88 o 
 -13   3  14     1510.07     1526.13     64.72 o 
 -11   3  14      747.00      683.93     41.41 o 
  -9   3  14     2867.79     2909.12     55.49 o 
  -7   3  14      367.52      364.67     23.16 o 
  -5   3  14     3522.25     3598.45     70.83 o 
  -3   3  14      522.11      524.79     20.62 o 
  -1   3  14       73.02       94.04     13.65 o 
   1   3  14       43.16       45.23      9.66 o 
   3   3  14      280.86      208.35     24.77 o 
   5   3  14       33.29       29.33     15.40 o 
   7   3  14        6.10       17.47     23.91 o 
 -16   4  14      122.08      113.92     28.33 o 
 -14   4  14       21.19       32.69     13.97 o 
 -12   4  14      195.78      201.54     10.16 o 
 -10   4  14     1076.06     1095.47     31.58 o 
  -8   4  14     8263.82     8572.36    126.55 o 
  -6   4  14     8820.22     9033.35    119.26 o 
  -4   4  14     3486.03     3401.36     52.30 o 
  -2   4  14     3814.21     3799.97     65.04 o 
   0   4  14     4564.94     4550.19     77.75 o 
   2   4  14     1510.42     1475.92     29.69 o 
   4   4  14      146.73      119.02     20.65 o 
   6   4  14        1.86       21.73     18.93 o 
 -17   5  14        1.13       10.92     23.24 o 
 -15   5  14      283.31      275.63     34.09 o 
 -13   5  14      169.32      191.31     18.68 o 
 -11   5  14      252.50      207.79     22.52 o 
  -9   5  14        6.37       18.57     11.06 o 
  -7   5  14       41.17       43.20     10.59 o 
  -5   5  14       13.14       29.02      9.85 o 
  -3   5  14       17.36       37.40      8.30 o 
  -1   5  14      396.75      381.70     15.06 o 
   1   5  14       63.25       73.34      9.39 o 
   3   5  14        0.03        7.20     13.97 o 
   5   5  14      121.86      121.16     44.59 o 
   7   5  14      161.88      101.86     54.89 o 
 -16   6  14        5.73       11.42     19.45 o 
 -14   6  14        6.36        3.96     11.31 o 
 -12   6  14      426.21      542.77     42.98 o 
 -10   6  14     1772.87     1878.09     42.56 o 
  -8   6  14     3366.58     3202.67     57.76 o 
  -6   6  14     4810.46     4523.03     77.29 o 
  -4   6  14     6131.50     6132.45     81.74 o 
  -2   6  14     6925.32     6876.34     90.60 o 
   0   6  14     2271.40     2280.35     31.68 o 
   2   6  14       78.26      105.77     24.40 o 
   4   6  14      377.37      331.31    101.29 o 
   6   6  14      425.43      277.86     98.50 o 
 -15   7  14      212.30      255.31     39.05 o 
 -13   7  14       13.88        6.79     11.28 o 
 -11   7  14      127.44      137.01     16.24 o 
  -9   7  14     1663.47     1582.57     38.49 o 
  -7   7  14        2.76       -1.66      7.72 o 
  -5   7  14      626.87      544.65     23.70 o 
  -3   7  14      342.73      335.67     20.33 o 
  -1   7  14       23.71       27.95      8.74 o 
   1   7  14        8.70       19.67     18.38 o 
   3   7  14       33.91       17.90     19.44 o 
   5   7  14       72.18       62.17     28.44 o 
 -14   8  14       45.67       64.24     17.92 o 
 -12   8  14       60.57       56.04     15.11 o 
 -10   8  14      809.56      845.03     30.36 o 
  -8   8  14     3907.30     3897.97     69.63 o 
  -6   8  14     6064.29     6259.94    106.28 o 
  -4   8  14     3683.34     3708.18     63.33 o 
  -2   8  14     2201.57     2017.88     68.00 o 
   0   8  14     1974.81     1990.79     78.01 o 
   2   8  14      961.43     1015.87     58.31 o 
   4   8  14      512.24      430.95     64.78 o 
 -13   9  14       88.46       88.35     19.90 o 
 -11   9  14      276.46      318.29     72.54 o 
  -9   9  14      735.61      751.42     30.61 o 
  -7   9  14        1.06       -3.73     11.13 o 
  -5   9  14       95.10      105.20     12.09 o 
  -3   9  14       53.29       95.17     22.49 o 
  -1   9  14      342.72      367.75     38.69 o 
   1   9  14       98.99       96.91     27.93 o 
   3   9  14       17.71       68.49     35.82 o 
 -12  10  14     1024.39     1087.32     58.82 o 
 -10  10  14     2208.28     2198.37     69.22 o 
  -8  10  14      823.03      775.05     30.24 o 
  -6  10  14     1425.81     1476.28     46.09 o 
  -4  10  14     3701.45     3715.11    105.29 o 
  -2  10  14     1978.97     2037.40     91.30 o 
   0  10  14     1672.10     1689.75    104.41 o 
   2  10  14     1833.87     1761.66    112.95 o 
 -11  11  14       12.51       26.33     16.55 o 
  -9  11  14       25.04        4.26     10.07 o 
  -7  11  14       14.02       -3.43     11.07 o 
  -5  11  14      314.06      165.90     59.97 o 
  -3  11  14      584.43      647.14     62.06 o 
  -1  11  14      109.06       87.83     42.57 o 
   1  11  14       48.01       16.06     20.50 o 
  -8  12  14     1699.35     1866.43     53.84 o 
  -6  12  14     2725.15     3048.57    106.85 o 
  -4  12  14     1767.94     1822.73     84.52 o 
  -2  12  14      637.87      589.27     63.19 o 
 -17   1  15     3702.39     3895.87    116.78 o 
 -15   1  15     5695.44     6113.16    256.25 o 
 -13   1  15     2812.07     3065.70    196.17 o 
 -11   1  15      493.20      507.70     27.80 o 
  -9   1  15      150.45      189.60     17.74 o 
  -7   1  15      164.82      172.93     37.05 o 
  -5   1  15       93.49       96.01     14.94 o 
  -3   1  15     2233.68     2228.82     49.91 o 
  -1   1  15     6905.24     6871.00     97.68 o 
   1   1  15     4831.21     4753.06     75.02 o 
   3   1  15     2179.51     2119.15     38.88 o 
   5   1  15     1114.77     1144.34     41.56 o 
 -16   2  15       82.95       91.23     34.43 o 
 -14   2  15     1679.45     1722.66     79.39 o 
 -12   2  15      271.56      298.53     23.83 o 
 -10   2  15      782.07      829.59     27.15 o 
  -8   2  15      126.82      124.11     21.26 o 
  -6   2  15     2904.17     2933.53     55.71 o 
  -4   2  15      953.79      997.60     40.52 o 
  -2   2  15      441.94      497.13     31.43 o 
   0   2  15      312.77      308.62     20.69 o 
   2   2  15      213.06      197.26     13.23 o 
   4   2  15        1.75       -2.49     13.67 o 
   6   2  15        4.47       -8.45     15.09 o 
 -17   3  15     1656.21     1834.02     82.58 o 
 -15   3  15     1531.27     1651.32     81.65 o 
 -13   3  15     3753.29     4050.44    125.71 o 
 -11   3  15     1261.04     1370.66     45.33 o 
  -9   3  15      540.15      539.33     28.54 o 
  -7   3  15       16.39       11.21     10.43 o 
  -5   3  15     1485.48     1482.81     39.13 o 
  -3   3  15     1141.96     1085.90     41.68 o 
  -1   3  15     1812.94     1795.60     54.04 o 
   1   3  15     1985.38     2011.09     49.45 o 
   3   3  15     1714.04     1839.59     65.95 o 
   5   3  15     3320.47     3298.77     99.51 o 
 -16   4  15       43.53       76.03     53.29 o 
 -14   4  15       31.52       93.57     24.91 o 
 -12   4  15      127.53      124.72     27.17 o 
 -10   4  15     1157.30     1170.71     36.72 o 
  -8   4  15       17.70       24.84     10.15 o 
  -6   4  15     1074.83     1128.67     29.92 o 
  -4   4  15     1309.69     1363.47     30.81 o 
  -2   4  15       10.73       21.56      9.94 o 
   0   4  15      114.87      138.58     17.61 o 
   2   4  15        1.28       15.01     20.23 o 
   4   4  15       84.11       89.24     26.20 o 
   6   4  15        8.30      -12.55     16.86 o 
 -15   5  15      472.72      499.66     44.02 o 
 -13   5  15     2226.10     2218.88     77.47 o 
 -11   5  15     1601.26     1643.54     46.18 o 
  -9   5  15      597.27      668.71     25.14 o 
  -7   5  15       19.24       19.66      9.33 o 
  -5   5  15      652.69      728.61     26.00 o 
  -3   5  15       40.36       57.28     10.38 o 
  -1   5  15      494.94      505.61     38.24 o 
   1   5  15     2789.45     2726.47     87.63 o 
   3   5  15     2972.21     2995.85     98.56 o 
   5   5  15     2010.86     2088.56     75.68 o 
 -16   6  15       77.18      105.38     35.27 o 
 -14   6  15     1403.90     1516.01     45.89 o 
 -12   6  15       14.43       46.13     22.27 o 
 -10   6  15      323.76      294.84     23.08 o 
  -8   6  15      120.58      154.89     18.05 o 
  -6   6  15        0.52       13.56      8.94 o 
  -4   6  15       95.69       97.53     14.05 o 
  -2   6  15      209.54      205.48     15.41 o 
   0   6  15      998.00      949.00     45.81 o 
   2   6  15       28.15       34.98     18.36 o 
   4   6  15        0.14        5.11     17.78 o 
 -15   7  15      440.10      444.75     51.02 o 
 -13   7  15      821.94      824.75     35.77 o 
 -11   7  15     1767.87     1802.17     45.60 o 
  -9   7  15      921.49      989.86     32.77 o 
  -7   7  15        0.71       -0.82      7.70 o 
  -5   7  15       75.04       94.47     12.03 o 
  -3   7  15      418.59      396.98     18.40 o 
  -1   7  15      779.35      752.84     42.62 o 
   1   7  15     1580.35     1705.55     66.51 o 
   3   7  15     2507.11     2679.32    104.52 o 
 -14   8  15      101.19       92.35     27.94 o 
 -12   8  15      130.25      102.22     38.65 o 
 -10   8  15      996.77      969.55     38.88 o 
  -8   8  15      152.81      128.49     16.54 o 
  -6   8  15     1818.60     1759.47     47.44 o 
  -4   8  15     1557.74     1568.70     33.75 o 
  -2   8  15      412.56      466.18     36.38 o 
   0   8  15      289.50      257.16     38.15 o 
   2   8  15       12.73        0.97     22.14 o 
 -13   9  15      559.84      651.12     38.45 o 
 -11   9  15      603.77      578.01     44.89 o 
  -9   9  15      701.63      635.35     30.14 o 
  -7   9  15      251.30      233.77     19.14 o 
  -5   9  15       52.55       39.92     10.16 o 
  -3   9  15     1361.43     1174.62     72.12 o 
  -1   9  15     1264.66     1300.71     90.59 o 
   1   9  15     1368.98     1366.40     78.26 o 
 -10  10  15        2.11        5.39     11.05 o 
  -8  10  15        0.26      -10.86     10.86 o 
  -6  10  15      273.57      303.71     30.97 o 
  -4  10  15       92.43      110.72     52.72 o 
  -2  10  15       82.73      128.70     35.04 o 
   0  10  15       66.43       98.99     33.09 o 
  -9  11  15      622.81      676.29     32.72 o 
  -7  11  15      132.17      145.64     19.75 o 
  -5  11  15      234.46      126.14     60.59 o 
  -3  11  15     1696.63     1916.77     91.71 o 
 -16   0  16     1394.26     1377.83    126.64 o 
 -14   0  16     1507.91     1704.16    197.98 o 
 -12   0  16     6052.86     6678.51    167.83 o 
 -10   0  16     3314.23     3470.25    153.48 o 
  -8   0  16       36.76       43.87     26.32 o 
  -6   0  16     2174.92     2152.40    142.15 o 
  -4   0  16     1370.79     1351.95     69.36 o 
  -2   0  16      592.80      628.70     40.49 o 
   0   0  16     1557.64     1511.62     57.53 o 
   2   0  16        0.88       -7.74     11.60 o 
   4   0  16      547.39      481.69     34.38 o 
 -15   1  16      931.44     1068.18     70.91 o 
 -13   1  16      394.85      384.40     36.63 o 
 -11   1  16      377.10      455.25     24.84 o 
  -9   1  16        6.52       10.40     11.42 o 
  -7   1  16       25.02       37.04     17.06 o 
  -5   1  16        0.56       16.46     11.86 o 
  -3   1  16      138.97      142.40     30.73 o 
  -1   1  16      838.88      834.33     27.79 o 
   1   1  16      198.25      210.73     18.19 o 
   3   1  16      202.45      150.79     15.02 o 
   5   1  16       18.17       18.22     14.17 o 
 -16   2  16     1081.70     1215.51     61.72 o 
 -14   2  16     1630.70     1697.25     98.99 o 
 -12   2  16     4361.99     4453.52    193.67 o 
 -10   2  16     2875.68     3077.40     71.02 o 
  -8   2  16      938.60     1076.42     37.97 o 
  -6   2  16     2678.33     2732.40     57.03 o 
  -4   2  16     2231.21     2189.66     66.31 o 
  -2   2  16      849.99      865.78     28.99 o 
   0   2  16       45.98       46.00     13.70 o 
   2   2  16       84.30       94.13     16.00 o 
   4   2  16      110.70      114.28     23.95 o 
 -15   3  16      141.00      129.28     30.44 o 
 -13   3  16        0.08      -10.20     23.33 o 
 -11   3  16      212.95      201.45     16.85 o 
  -9   3  16      157.34      162.28     19.13 o 
  -7   3  16      125.64      100.50     18.66 o 
  -5   3  16      460.80      475.39     25.09 o 
  -3   3  16      138.65      135.33     17.56 o 
  -1   3  16      355.65      271.02     19.02 o 
   1   3  16      478.10      440.56     39.77 o 
   3   3  16      609.91      505.58     64.95 o 
 -14   4  16     1302.23     1376.13     95.39 o 
 -12   4  16      993.71     1118.46     52.91 o 
 -10   4  16     2843.38     2819.12     71.49 o 
  -8   4  16     8518.27     8125.73    121.20 o 
  -6   4  16     3998.66     4012.13     69.82 o 
  -4   4  16      654.37      724.49     23.23 o 
  -2   4  16      564.60      592.10     28.85 o 
   0   4  16       20.83       36.39     16.57 o 
   2   4  16      177.56      213.66     27.85 o 
   4   4  16      700.83      596.51     87.92 o 
 -15   5  16      412.76      445.34     44.11 o 
 -13   5  16      278.73      321.78     49.56 o 
 -11   5  16       77.98       67.55     13.94 o 
  -9   5  16       11.43       30.42     10.95 o 
  -7   5  16       58.19       45.96     12.57 o 
  -5   5  16      140.98      141.02     15.74 o 
  -3   5  16        0.51        1.81     10.12 o 
  -1   5  16      270.86      301.39     33.88 o 
   1   5  16      237.21      235.81     28.08 o 
   3   5  16      346.69      402.20     48.63 o 
 -14   6  16     1011.49     1045.69     80.69 o 
 -12   6  16     2410.89     2252.15     87.16 o 
 -10   6  16     4829.18     4896.14     83.16 o 
  -8   6  16     5448.74     5940.71    100.22 o 
  -6   6  16     3086.95     3193.95     57.03 o 
  -4   6  16     1618.42     1414.50     39.67 o 
  -2   6  16      422.08      399.68     32.91 o 
   0   6  16      198.08      175.62     37.15 o 
   2   6  16      768.94      741.28     64.51 o 
 -13   7  16       12.57       18.08     14.93 o 
 -11   7  16      172.49      128.05     27.96 o 
  -9   7  16        1.95        1.92     10.10 o 
  -7   7  16        5.79      -11.26     11.26 o 
  -5   7  16      171.01      116.15     14.25 o 
  -3   7  16      315.26      305.91     46.37 o 
  -1   7  16       19.73       57.53     25.27 o 
   1   7  16        3.44        2.04     29.18 o 
 -12   8  16     1290.11     1367.35     82.95 o 
 -10   8  16     3298.64     3226.71     72.36 o 
  -8   8  16     4151.30     4228.70     92.64 o 
  -6   8  16     2388.86     2345.39     68.88 o 
  -4   8  16      765.20      868.58     62.20 o 
  -2   8  16      165.32      154.31     55.15 o 
   0   8  16       13.59       23.40     23.44 o 
 -11   9  16      515.01      599.56     40.93 o 
  -9   9  16      217.32      238.76     20.21 o 
  -7   9  16      164.35      215.02     21.69 o 
  -5   9  16        3.68       -2.55     18.78 o 
  -3   9  16       20.26       40.50     26.99 o 
  -1   9  16      171.33      205.59     47.74 o 
  -8  10  16     2980.58     3228.20     71.62 o 
  -6  10  16     1586.53     1706.27     76.97 o 
  -4  10  16      435.65      485.84     57.18 o 
 -15   1  17       46.95       33.56     20.61 o 
 -13   1  17      229.85      262.77     33.04 o 
 -11   1  17      925.87      990.05     70.60 o 
  -9   1  17       45.40       40.94     36.39 o 
  -7   1  17      583.31      489.56    296.10 o 
  -5   1  17     6121.10     6128.41    121.20 o 
  -3   1  17     4052.97     4068.30    103.98 o 
  -1   1  17     3529.15     3503.46     74.96 o 
   1   1  17     3928.63     3841.32     91.05 o 
   3   1  17      570.68      488.96     53.32 o 
 -14   2  17      496.14      500.39     43.86 o 
 -12   2  17       39.69       45.79     22.50 o 
 -10   2  17      110.59      105.43     41.79 o 
  -8   2  17      159.69        0.00     13.70 o 
  -6   2  17      625.97      703.87     41.80 o 
  -4   2  17       25.23       47.92     13.97 o 
  -2   2  17     1989.63     2190.13     62.86 o 
   0   2  17       83.12       64.96     16.04 o 
   2   2  17      695.54      691.95     41.49 o 
 -15   3  17       69.32       38.34     63.69 o 
 -13   3  17      154.02      158.20     31.78 o 
 -11   3  17       25.87       12.17     16.42 o 
  -9   3  17     3377.18     3371.78     87.52 o 
  -7   3  17     2342.32     2473.93     55.78 o 
  -5   3  17     1812.81     1892.99     47.93 o 
  -3   3  17     3686.02     3728.85     72.70 o 
  -1   3  17     2476.33     2610.56     61.31 o 
   1   3  17     1752.32     1696.21     69.54 o 
 -14   4  17       41.15       46.62     26.23 o 
 -12   4  17      199.70      246.75     30.62 o 
 -10   4  17        3.23       19.62     13.66 o 
  -8   4  17        3.96       22.79     11.68 o 
  -6   4  17        3.35        9.41     10.11 o 
  -4   4  17        2.88        6.51      9.29 o 
  -2   4  17      437.74      458.87     23.65 o 
   0   4  17       41.32       82.51     38.60 o 
   2   4  17        6.15       15.20     18.49 o 
 -13   5  17       35.95        8.85     17.53 o 
 -11   5  17      117.65      122.61     32.02 o 
  -9   5  17     2054.06     2080.65     97.01 o 
  -7   5  17     2013.14     2095.86     63.65 o 
  -5   5  17     1729.14     1798.90     56.13 o 
  -3   5  17     3357.99     3234.44     58.34 o 
  -1   5  17     1206.30     1275.19     77.96 o 
   1   5  17      233.22      248.71     41.42 o 
 -12   6  17       15.42       19.20     18.31 o 
 -10   6  17      221.53      187.17     31.20 o 
  -8   6  17       19.87       26.46     15.91 o 
  -6   6  17      304.50      254.70     21.26 o 
  -4   6  17       16.39       13.27     10.97 o 
  -2   6  17      386.42      455.87     53.71 o 
   0   6  17       59.78       71.54     26.54 o 
 -11   7  17       56.50       30.28     20.66 o 
  -9   7  17     1550.99     1717.31     67.15 o 
  -7   7  17     3062.49     3201.95     73.76 o 
  -5   7  17     1331.89     1260.56     37.87 o 
  -3   7  17      694.78      704.58     66.73 o 
  -1   7  17     1073.49     1156.63     69.60 o 
 -10   8  17       23.10      -13.46     21.65 o 
  -8   8  17        5.26      -13.88     16.13 o 
  -6   8  17       12.32       19.76     49.23 o 
  -4   8  17       11.31       16.21     23.77 o 
 -12   0  18       29.18        3.25     26.65 o 
 -10   0  18     6010.50     5872.88    241.80 o 
  -6   0  18      638.88      643.61     59.19 o 
  -4   0  18     2351.25     2517.01    164.30 o 
  -2   0  18     1280.07     1300.43     67.70 o 
   0   0  18      255.61      178.73     29.08 o 
 -13   1  18      312.78      328.67     42.77 o 
 -11   1  18      324.37       -7.57     16.60 o 
  -9   1  18       25.36       -0.21     15.25 o 
  -7   1  18      243.07       -4.88     21.13 o 
  -5   1  18       18.36       16.10     16.33 o 
  -3   1  18      177.73      177.98     21.19 o 
  -1   1  18      393.75      383.92     33.97 o 
 -12   2  18     1953.28     2084.82    171.65 o 
 -10   2  18      465.42        1.21     21.11 o 
  -8   2  18        2.34       -0.30     14.48 o 
  -6   2  18      248.29      221.04     65.01 o 
  -4   2  18      177.28      203.39     23.90 o 
  -2   2  18     1475.86     1554.80     48.73 o 
   0   2  18     3788.25     3943.67    141.73 o 
 -13   3  18      180.56      165.68     33.94 o 
 -11   3  18      181.21      136.39     49.36 o 
  -9   3  18       49.39       13.80     15.07 o 
  -7   3  18      173.32      238.93     47.79 o 
  -5   3  18      176.14      190.21     26.89 o 
  -3   3  18      618.39      746.39     34.52 o 
  -1   3  18      952.59     1110.22     57.51 o 
 -12   4  18     1938.30     2004.29     76.89 o 
 -10   4  18      256.31      186.60     79.21 o 
  -8   4  18       51.29       14.16     13.03 o 
  -6   4  18       34.16       49.60     18.43 o 
  -4   4  18      170.49      160.79     17.88 o 
  -2   4  18      324.90      324.96     37.46 o 
 -11   5  18      153.07      181.24     31.33 o 
  -9   5  18        0.11       48.40     23.26 o 
  -7   5  18      230.20      305.37     27.10 o 
  -5   5  18       19.95       23.89     16.85 o 
  -3   5  18      599.51      802.86     56.11 o 
 -10   6  18     1021.92     1185.47     55.28 o 
  -8   6  18      166.38      196.08     23.01 o 
  -6   6  18       16.71        7.72     12.05 o 
  -4   6  18      217.09      232.35     37.92 o 
  -9   1  19     6442.84     6341.22    182.80 o 
  -7   1  19     2233.55     2383.69    128.73 o 
  -5   1  19      363.18      299.99     71.68 o 
  -3   1  19      493.22      537.00     32.83 o 
 -10   2  19       74.42       25.33     25.35 o 
  -8   2  19      129.63       -0.97     24.70 o 
  -6   2  19      803.10      858.88     56.76 o 
  -4   2  19      282.73      290.97     29.24 o 
  -9   3  19      742.88      507.44    357.29 o 
  -7   3  19     2291.10     2318.92     69.57 o 
  -5   3  19     2184.44     2186.15     77.61 o 
                                                 
